# Supplementary material for: Structural variation in 1,019 diverse humans based on long-read sequencing
Source: Nature. 2025 Jul 23;644(8076):442–52. doi: 10.1038/s41586-025-09290-7 (PMC12350158; doi:10.1038/s41586-025-09290-7)
Supplement: Supplementary file 3 — This file contains Supplementary Tables 1–31 and their legends. [file 41586_2025_9290_MOESM3_ESM.xlsx]

## Sheet: Index
TABLE	CAPTION
Table 1	List of this study's samples with basic sequencing and mapping statistics
Table 2	Abbreviations for populations and continental populations
Table 3	ONT Alignment statistics for human sample HG00513 using the HPRC_mg (original graph) and HPRC_mg_44+967 (augmented graph)
Table 4	Mendelian inconsistency - Definitions of the statistics presented in the tables
Table 5	Mendelian inconsistency - Confusion matrices for the six trios using HPRC_mg (unfiltered)
Table 6	Mendelian inconsistency - Statistics for the six trios using HPRC_mg (unfiltered)
Table 7	Mendelian inconsistency - Confusion matrices for the six trios using HPRC_mg (filtered)
Table 8	Mendelian inconsistency - Statistics for the six trios using HPRC_mg (filtered)
Table 9	Mendelian inconsistency - Confusion matrices for the six trios using HPRC_mg_44+966 (unfiltered)
Table 10	Mendelian inconsistency - Statistics for the six trios using HPRC_mg_44+966 (unfiltered)
Table 11	Mendelian inconsistency - Confusion matrices for the six trios using HPRC_mg_44+966 (filtered)
Table 12	Mendelian inconsistency - Statistics for the six trios using HPRC_mg_44+966 (filtered)
Table 13	ID and Fst of SVs showing differentiation (Fst>2)
Table 14	Intersection between the GiaB list of mediacally relevent genes and sites showing differentiation in the continental populations
Table 15	Genomic regions with notable difference in aggragate Fst between SNPs and SVs
Table 16	Statistics for the VNTR diversity in ONT reads and HGSVC3 assemblies for PLIN4 and ABCA7
Table 17	Median SV counts per sample for different subsets of the callset stratified by superpopulation
Table 18	Retrotransposition hallmarks (PolyA, TSD) of Alu, L1, and SVA elements, including information on their genomic coordinates, classification and conformation
Table 19	L1 source element catalog and information on their transduction activity
Table 20	SVA source element catalog and information on their transduction activity
Table 21	Median cumulative SV length per sample for different subsets of SV that are associated with mobile elements stratified by superpopulation
Table 22	Description of 270 loci for targeted haplotyping using Locityper
Table 23	List of this study's 1.019 samples and their intersection with the NYGC, 1kG phase 3, HPRC (year 1) and HGSVC (phase 2 & 3) cohorts
Table 24	Number of SV classified as deletion or insertion before and after polarisation
Table 25	Number of deletions and insertions in different SVAN or homology-associated classes before and after polarisation
Table 26	SV alleles realigning to the augmented graph (AG)
Table 27	Number of samples in different ranges of median coverage and read N50
Table 28	Definitions for tables 27 and 28
Table 29	Description of Delly-Pangenome Pathogenic Variants
Table 30	Number of Delly-Pangenome Pathogenic Variants
Table 31	Statistics for the VNTR diversity in ONT reads vs HGSVC3 assemblies

## Sheet: 1
SAMPLE	SUPERPOPULATION	POPULATION	SEX	FAMILY_ID	TRIO	RELATIONSHIP	FLOWCELLS	READMASS	COVERAGE	N50	T2T_BASES	T2T_COVERED
HG00096	EUR	GBR	Male			proband	PAH77314 PAH77777	78824430662	25.4272	13494	3117292070	3044450643
HG00098	EUR	GBR	Male			proband	PAI07478	37548075493	12.1123	18139	3117292070	2925676099
HG00099	EUR	GBR	Female			proband	PAI07451	54068288584	17.4414	27209	3117292070	2987826181
HG00100	EUR	GBR	Female			proband	PAK08975	48088345837	15.5124	26174	3117292070	2982267639
HG00101	EUR	GBR	Male			proband	PAK09029	40254668387	12.9854	25373	3117292070	2955598726
HG00103	EUR	GBR	Male			proband	PAH92067	34750716450	11.2099	29645	3117292070	2889915082
HG00106	EUR	GBR	Female			proband	PAI06349	39707783844	12.809	40061	3117292070	2962207974
HG00107	EUR	GBR	Male			proband	PAK08997	39657850339	12.7929	37116	3117292070	2947782932
HG00111	EUR	GBR	Female			proband	PAK06386 PAM60564	79196085666	25.5471	20957	3117292070	3005136176
HG00114	EUR	GBR	Male			proband	PAI96707	63274585835	20.4112	38105	3117292070	3038269934
HG00117	EUR	GBR	Male			proband	PAK02589	66898684354	21.5802	38382	3117292070	3048526302
HG00120	EUR	GBR	Female			proband	PAK01438	63214683763	20.3918	31716	3117292070	3001925692
HG00123	EUR	GBR	Female			proband	PAI98832	36586175744	11.802	33042	3117292070	2929050518
HG00124	EUR	GBR	Female			proband	PAK02188	59047543921	19.0476	42467	3117292070	3002154971
HG00125	EUR	GBR	Female			proband	PAI99460 PAK01320 PAK13221	105681231291	34.0907	30728	3117292070	3010845086
HG00128	EUR	GBR	Female			proband	PAI99486	59215024175	19.1016	32403	3117292070	2994142631
HG00129	EUR	GBR	Male			proband	PAK02274	54663877292	17.6335	33710	3117292070	3015223864
HG00130	EUR	GBR	Female			proband	PAI54857 PAK06365	87771337230	28.3133	23459	3117292070	3004212086
HG00131	EUR	GBR	Male			proband	PAK01515 PAK12766	144910352640	46.7453	18228	3117292070	3069880390
HG00133	EUR	GBR	Female			proband	PAI99367 PAK13008	152984738809	49.3499	15763	3117292070	3019945151
HG00137	EUR	GBR	Female			proband	PAK01558 PAK12610	83359438684	26.8901	15022	3117292070	3008501667
HG00139	EUR	GBR	Male			proband	PAI76281	81092669478	26.1589	27169	3117292070	3050244231
HG00141	EUR	GBR	Male			proband	PAI98614 PAK13486 PAM61452	167095906486	53.9019	23626	3117292070	3075074246
HG00146	EUR	GBR	Female			proband	PAM61151	74655072861	24.0823	21308	3117292070	3006497159
HG00148	EUR	GBR	Male			proband	PAI75409	57578796286	18.5738	15487	3117292070	3026135797
HG00149	EUR	GBR	Male			proband	PAI98975 PAM61301	167836365822	54.1408	27959	3117292070	3075430002
HG00152	EUR	GBR	Male			proband	PAI98859 PAK13485 PAM61378	150371525907	48.5069	28823	3117292070	3066857213
HG00157	EUR	GBR	Male			proband	PAI98762	44536197465	14.3665	28104	3117292070	2979135077
HG00158	EUR	GBR	Female			proband	PAI99262	58818783030	18.9738	33803	3117292070	2994392518
HG00159	EUR	GBR	Male			proband	PAM60710	47434272909	15.3014	34348	3117292070	2994972893
HG00171	EUR	FIN	Female			proband	PAH94050 PAI57249	115770548188	37.3453	17433	3117292070	3014520484
HG00173	EUR	FIN	Female			proband	PAI57068	71094886928	22.9338	15459	3117292070	2997166288
HG00188	EUR	FIN	Male			proband	PAK11459	46212701034	14.9073	29740	3117292070	2986646555
HG00190	EUR	FIN	Male			proband	PAK14484	45962471718	14.8266	37865	3117292070	2991762866
HG00235	EUR	GBR	Female			proband	PAI96688 PAK14496	118179040149	38.1223	33026	3117292070	3015701552
HG00242	EUR	GBR	Male			proband	PAI96702 PAK11469	94675779658	30.5406	37716	3117292070	3054945854
HG00243	EUR	GBR	Male			proband	PAK26711 PAM57014	118417693688	38.1993	33846	3117292070	3054075355
HG00247	EUR	GBR	Female			proband	PAI53524	56992267728	18.3846	20447	3117292070	2988238735
HG00252	EUR	GBR	Male			proband	PAI96774 PAK14497	83086925453	26.8022	24279	3117292070	3047026143
HG00254	EUR	GBR	Female			proband	PAI96669 PAK14459	117646313094	37.9504	31249	3117292070	3013287366
HG00255	EUR	GBR	Female			proband	PAK26852 PAM57017	80952805829	26.1138	24219	3117292070	3002989344
HG00258	EUR	GBR	Female			proband	PAI96771 PAK16770	92073668302	29.7012	28537	3117292070	3007010575
HG00261	EUR	GBR	Female			proband	PAK17285 PAM60609	122150507784	39.4034	19791	3117292070	3015610452
HG00268	EUR	FIN	Female			proband	PAK11442 PAM48217	189586858005	61.1571	11211	3117292070	3015501626
HG00269	EUR	FIN	Female			proband	PAK15007	72020427267	23.2324	17066	3117292070	2995220391
HG00271	EUR	FIN	Male			proband	PAK14402	59138700729	19.077	26479	3117292070	3026602618
HG00273	EUR	FIN	Male			proband	PAK14858	31561470189	10.1811	27450	3117292070	2830563380
HG00274	EUR	FIN	Female			proband	PAK26640	82221833166	26.5232	14847	3117292070	2998031913
HG00278	EUR	FIN	Male			proband	PAI53528 PAI55675	86044758234	27.7564	14893	3117292070	3045546928
HG00282	EUR	FIN	Female			proband	PAK09052	57869796727	18.6677	43463	3117292070	2991353063
HG00284	EUR	FIN	Male			proband	PAI07471 PAM56360	44464291454	14.3433	26742	3117292070	2986680390
HG00311	EUR	FIN	Male			proband	PAI07334 PAK12840	98597154416	31.8055	44887	3117292070	3068712458
HG00312	EUR	FIN	Male			proband	PAI07423	42500756833	13.7099	34982	3117292070	2946398067
HG00313	EUR	FIN	Female			proband	PAI07300	43729549236	14.1063	40641	3117292070	2965205027
HG00315	EUR	FIN	Female			proband	PAK09085	47930232165	15.4614	46521	3117292070	2973840064
HG00321	EUR	FIN	Male			proband	PAI98885 PAK13264	58132241538	18.7523	34609	3117292070	3030065881
HG00323	EUR	FIN	Female			proband	PAK01267	69053912211	22.2755	31925	3117292070	2993274080
HG00324	EUR	FIN	Female			proband	PAI98764	49568969495	15.99	31441	3117292070	2977238809
HG00325	EUR	FIN	Male			proband	PAK01269	56192023947	18.1265	41617	3117292070	3005615416
HG00334	EUR	FIN	Female			proband	PAI98760 PAI98848	60656625154	19.5667	50673	3117292070	2988708631
HG00335	EUR	FIN	Male			proband	PAI07470	36417472717	11.7476	39083	3117292070	2920029626
HG00336	EUR	FIN	Male			proband	PAI07298	52759061956	17.0191	54016	3117292070	3016510267
HG00338	EUR	FIN	Male			proband	PAK09031	51162076101	16.5039	35040	3117292070	2991354120
HG00342	EUR	FIN	Male			proband	PAI51197	87272565462	28.1524	13208	3117292070	3049307619
HG00346	EUR	FIN	Female			proband	PAI06582 PAM56285	55857461646	18.0185	31400	3117292070	2990272920
HG00349	EUR	FIN	Female			proband	PAK13493	68819419830	22.1998	15575	3117292070	3000056691
HG00357	EUR	FIN	Female			proband	PAK13437	95820239980	30.9098	22721	3117292070	3009755546
HG00360	EUR	FIN	Male			proband	PAK13460	83452627271	26.9202	10139	3117292070	3046888835
HG00361	EUR	FIN	Female			proband	PAK13433	65107162044	21.0023	24939	3117292070	2995733302
HG00365	EUR	FIN	Female			proband	PAK13010 PAK13322	59496160602	19.1923	12106	3117292070	2993325250
HG00367	EUR	FIN	Female			proband	PAK12868	80346853329	25.9183	20225	3117292070	3002706449
HG00368	EUR	FIN	Female			proband	PAM61463	101740051065	32.8194	13242	3117292070	3017676651
HG00377	EUR	FIN	Female			proband	PAI07482 PAI52114 PAI73163 PAI76731 PAK06893	338016340179	109.038	22084	0	0
HG00378	EUR	FIN	Female			proband	PAK12995	89738849855	28.948	13596	3117292070	3011216245
HG00381	EUR	FIN	Female			proband	PAI96763 PAM56410	106858403809	34.4705	26575	3117292070	3010742861
HG00404	EAS	CHS	Female	SH001		mother	PAI05602	72203400524	23.2914	16280	3117292070	3001428028
HG00407	EAS	CHS	Female	SH002		mother	PAK07930	51899265616	16.7417	24220	3117292070	2982372862
HG00409	EAS	CHS	Male			proband	PAK07885	46393009633	14.9655	21105	3117292070	2982705030
HG00418	EAS	CHS	Male	SH006	x	father	PAK07964	55598454999	17.935	34094	3117292070	3014170487
HG00419	EAS	CHS	Female	SH006	x	mother	PAK06707	54559268973	17.5998	24569	3117292070	2991847929
HG00420	EAS	CHS	Male	SH006	x	child	PAI98884	44728934154	14.4287	17785	3117292070	2969726179
HG00427	EAS	CHS	Male	SH009		father	PAK06684	44368302329	14.3124	17296	3117292070	2976356729
HG00436	EAS	CHS	Male	SH012		father	PAH92081	97836788719	31.5603	22177	3117292070	3055867360
HG00442	EAS	CHS	Male	SH014		father	PAI09073	70229856483	22.6548	11104	3117292070	3024510636
HG00443	EAS	CHS	Female	SH014		mother	PAI57203 PAK08275	89430293344	28.8485	20295	3117292070	3011091914
HG00446	EAS	CHS	Female	SH015		mother	PAH92211	69113964034	22.2948	30504	3117292070	2992307615
HG00449	EAS	CHS	Female	SH016		mother	PAI09008	57157038624	18.4378	32954	3117292070	2988574926
HG00452	EAS	CHS	Female	SH017		mother	PAI09058	51600715938	16.6454	44732	3117292070	2977294875
HG00464	EAS	CHS	Female	SH021		mother	PAI76028 PAK06737 PAK13466	99127587553	31.9766	20899	3117292070	3011882964
HG00472	EAS	CHS	Male	SH024		father	PAI99500 PAK08246	108399738248	34.9677	29078	3117292070	3058239231
HG00475	EAS	CHS	Male	SH025		father	PAK06270	36368236248	11.7317	24592	3117292070	2902347528
HG00479	EAS	CHS	Female	SH026		mother	PAI98947 PAI99332	101510375156	32.7453	33528	3117292070	3016857473
HG00513	EAS	CHS	Female	SH032		mother	PAK01900 PAK08855	83594286417	26.9659	36516	3117292070	2999283306
HG00530	EAS	CHS	Male	SH038		father	PAI74353	79046492510	25.4989	13534	3117292070	3050417046
HG00537	EAS	CHS	Female	SH040		mother	PAI96648	58130443214	18.7518	35094	3117292070	2988888107
HG00551	AMR	PUR	Female	PR01		mother	PAK02037 PAK12993	66551739645	21.4683	25585	3117292070	3005031786
HG00565	EAS	CHS	Male	SH048		father	PAI99499	66922823763	21.588	44296	3117292070	3029996932
HG00566	EAS	CHS	Female	SH048		mother	PAI99517	76685329020	24.7372	41276	3117292070	3001715905
HG00583	EAS	CHS	Male	SH054		father	PAI57201	65251254752	21.0488	28070	3117292070	3034213087
HG00584	EAS	CHS	Female	SH054		mother	PAI99298	62581403040	20.1875	21490	3117292070	2986030355
HG00589	EAS	CHS	Male	SH056		father	PAI99233	54713174690	17.6494	27642	3117292070	3014284533
HG00596	EAS	CHS	Female	SH058		mother	PAI74419	76084123083	24.5433	23377	3117292070	2996805651
HG00607	EAS	CHS	Male	SH062		father	PAI75031	65900245205	21.2581	16334	3117292070	3035232572
HG00608	EAS	CHS	Female	SH062		mother	PAI99104	36588643301	11.8028	27988	3117292070	2922035143
HG00610	EAS	CHS	Male	SH063		father	PAK06850	43419286692	14.0062	23108	3117292070	2967053367
HG00619	EAS	CHS	Male	SH066		father	PAI99433	88407508546	28.5186	36418	3117292070	3049844907
HG00622	EAS	CHS	Male			proband	PAK06728	54692047543	17.6426	22847	3117292070	3004757042
HG00626	EAS	CHS	Female	SH068		mother	PAK08854	40918212503	13.1994	31909	3117292070	2952847741
HG00632	EAS	CHS	Female			proband	PAK09079	56391584255	18.1908	31956	3117292070	2979062437
HG00634	EAS	CHS	Male	SH071		father	PAI09056	61695918288	19.9019	18003	3117292070	3033314258
HG00637	AMR	PUR	Male	PR03		father	PAK02260 PAK13017	94397553989	30.4508	18338	3117292070	3051897614
HG00641	AMR	PUR	Female	PR04		mother	PAK02082	54015696355	17.4244	34290	3117292070	2983657038
HG00650	EAS	CHS	Male	SH072		father	PAI57082	69080549011	22.284	25301	3117292070	3034716419
HG00651	EAS	CHS	Female	SH072		mother	PAK08972	46679447711	15.0579	37768	3117292070	2968124542
HG00657	EAS	CHS	Female	SH074		mother	PAI98852	61876070615	19.96	34708	3117292070	2988726550
HG00684	EAS	CHS	Female	SH083		mother	PAI98797	62810460269	20.2614	44800	3117292070	2989388997
HG00692	EAS	CHS	Male	SH086		father	PAI96719	60130250800	19.3969	33355	3117292070	3020350707
HG00702	EAS	CHS	Female	SH089		mother	PAI96709	73788821366	23.8028	44147	3117292070	3002056970
HG00717	EAS	CHS	Female			proband	PAK01575	81248659743	26.2092	22402	3117292070	3001003980
HG00731	AMR	PUR	Male	PR05		father	PAK01247 PAM56371	44840410507	14.4646	18238	3117292070	2983107321
HG00736	AMR	PUR	Male	PR07		father	PAK02465 PAK12999	86265315389	27.8275	38295	3117292070	3056893009
HG00737	AMR	PUR	Female	PR07		mother	PAK01304 PAM56402	60224675902	19.4273	30127	3117292070	3001117648
HG00739	AMR	PUR	Male	PR09		father	PAI99337 PAK12549	97482819494	31.4461	30910	3117292070	3045254082
HG00740	AMR	PUR	Female	PR09		mother	PAI98851 PAK12628	82566174898	26.6342	38431	3117292070	3009885549
HG00759	EAS	CDX	Female			proband	PAH93995 PAI55008	76441117154	24.6584	27950	3117292070	2993906754
HG00766	EAS	CDX	Female			proband	PAI54278	73929004998	23.8481	22195	3117292070	2998625699
HG00844	EAS	CDX	Male			proband	PAI53397	65323874457	21.0722	23897	3117292070	3039953888
HG00881	EAS	CDX	Male			proband	PAK19314	48871590688	15.765	12395	3117292070	2986753232
HG00982	EAS	CDX	Male			proband	PAK19544	41035529226	13.2373	21832	3117292070	2954040159
HG00983	EAS	CDX	Male			proband	PAM51495	62490602771	20.1583	17463	3117292070	3025461705
HG01028	EAS	CDX	Male			proband	PAK19325	67763502631	21.8592	18021	3117292070	3044452686
HG01047	AMR	PUR	Male	PR06		father	PAK01882 PAK12776	90856719752	29.3086	35418	3117292070	3055685711
HG01048	AMR	PUR	Male	PR08		father	PAI99476 PAM56930	81936484439	26.4311	42305	3117292070	3049406819
HG01054	AMR	PUR	Male	PR12		father	PAI99457 PAK13013	67461118129	21.7617	36596	3117292070	3041405013
HG01055	AMR	PUR	Female	PR12		mother	PAI99463 PAK01286 PAK13481	80211247316	25.8746	34482	3117292070	3002269005
HG01058	AMR	PUR	Female			proband	PAI73101	63066940914	20.3442	25753	3117292070	2995868793
HG01060	AMR	PUR	Male	PR14		father	PAK02560 PAM56370	67986508394	21.9311	20718	3117292070	3037792753
HG01066	AMR	PUR	Male	PR16		father	PAI99469 PAI99479 PAK13222	85777313716	27.6701	39743	3117292070	3044055113
HG01072	AMR	PUR	Male	PR18		father	PAK01831 PAK13483	60162254259	19.4072	30867	3117292070	3014440000
HG01073	AMR	PUR	Female	PR18		mother	PAK02289	53029162775	17.1062	28493	3117292070	2982829709
HG01085	AMR	PUR	Male	PR26		father	PAM62146 PAM92129	55111162160	17.7778	16952	3117292070	3005744125
HG01086	AMR	PUR	Female	PR26		mother	PAM61128	36130082678	11.6549	10527	3117292070	2918855846
HG01089	AMR	PUR	Female			proband	PAM62121	46699337799	15.0643	16692	3117292070	2972898478
HG01101	AMR	PUR	Male	PR19		father	PAM54208 PAM62014	70887802318	22.867	13265	3117292070	3043573740
HG01102	AMR	PUR	Female	PR19		mother	PAM57366	38834540820	12.5273	14707	3117292070	2943107017
HG01104	AMR	PUR	Male	PR25		father	PAM62316	41318796316	13.3286	14993	3117292070	2963789055
HG01107	AMR	PUR	Male	PR33		father	PAM47481 PAM62344	70981796055	22.8974	18975	3117292070	3031364122
HG01108	AMR	PUR	Female	PR33		mother	PAI53553	67268890178	21.6996	18327	3117292070	2993817432
HG01119	AMR	CLM	Female			proband	PAI02559 PAI55549	102472543547	33.0557	29800	3117292070	3018680538
HG01121	AMR	CLM	Male			proband	PAM48074	55383691095	17.8657	12957	3117292070	3009646445
HG01124	AMR	CLM	Male	CLM04		father	PAI75152	75058011796	24.2123	18275	3117292070	3032946870
HG01130	AMR	CLM	Male			proband	PAM49326	53633170233	17.301	19822	3117292070	3021157358
HG01131	AMR	CLM	Female			proband	PAM49457	53876517763	17.3795	16881	3117292070	2988341705
HG01133	AMR	CLM	Male	CLM07		father	PAM48262	58232173877	18.7846	18647	3117292070	3013733843
HG01134	AMR	CLM	Female	CLM07		mother	PAK08822 PAM56401	60820696199	19.6196	27541	3117292070	2991763238
HG01136	AMR	CLM	Male	CLM08		father	PAK08983	47151689016	15.2102	36837	3117292070	2981857675
HG01137	AMR	CLM	Female	CLM08		mother	PAK08841	43723626634	14.1044	43134	3117292070	2966617986
HG01142	AMR	CLM	Male			proband	PAK09081	50355340919	16.2437	37628	3117292070	3011138486
HG01148	AMR	CLM	Male	CLM12		father	PAI76190	55217111977	17.812	23923	3117292070	3003112760
HG01167	AMR	PUR	Male	PR39		father	PAM59901	48628617829	15.6867	14390	3117292070	3001902448
HG01168	AMR	PUR	Female	PR39		mother	PAK27336	60233118512	19.43	14397	3117292070	2985916138
HG01174	AMR	PUR	Female	PR36		mother	PAK27138	32689049584	10.5449	12700	3117292070	2872551060
HG01187	AMR	PUR	Male	PR38		father	PAK26771	65019707179	20.9741	15951	3117292070	3019574288
HG01188	AMR	PUR	Female	PR38		mother	PAK27421	41058599043	13.2447	28075	3117292070	2957149326
HG01197	AMR	PUR	Male	PR46		father	PAK26891	43735834792	14.1083	17035	3117292070	2978660701
HG01198	AMR	PUR	Female	PR46		mother	PAK27168	59340889859	19.1422	11921	3117292070	2990561478
HG01241	AMR	PUR	Male	PR22		father	PAK26886	79298276132	25.5801	8281	3117292070	3029385110
HG01242	AMR	PUR	Female	PR22		mother	PAI52511	62167724152	20.0541	27248	3117292070	2992445500
HG01256	AMR	CLM	Male	CLM16	x	father	PAK08166 PAK13309	77082261663	24.8652	37226	3117292070	3039607811
HG01257	AMR	CLM	Female	CLM16	x	mother	PAK08079 PAM56950	50134762030	16.1725	34172	3117292070	2978010938
HG01258	AMR	CLM	Male	CLM16	x	child	PAK07934 PAK13003	47390935710	15.2874	31858	3117292070	2980224175
HG01259	AMR	CLM	Male	CLM17		father	PAI75668	79288253182	25.5769	24256	3117292070	3045053279
HG01269	AMR	CLM	Female			proband	PAI96644	42990908970	13.868	28980	3117292070	2963200231
HG01275	AMR	CLM	Female	CLM22		mother	PAH92093 PAK12536	84000440979	27.0969	36745	3117292070	3002273985
HG01278	AMR	CLM	Female	CLM23		mother	PAK08052 PAK12867	111523427822	35.9753	32497	3117292070	3013322796
HG01284	AMR	CLM	Female			proband	PAI96632 PAK12618	61854327625	19.953	29980	3117292070	3001658094
HG01286	AMR	PUR	Male			proband	PAK27345	81701102727	26.3552	19538	3117292070	3044313996
HG01302	AMR	PUR	Male			proband	PAM92523	13155901487	4.24384	33208	3117292070	1266978077
HG01308	AMR	PUR	Male			proband	PAM92785	4315628659	1.39214	18700	3117292070	78200903
HG01311	AMR	PUR	Male			proband	PAM93561	44851905025	14.4684	11591	3117292070	2980846103
HG01341	AMR	CLM	Male	CLM26		father	PAI55004 PAI75032 PAK12541	156650887180	50.5325	29352	3117292070	3075347485
HG01344	AMR	CLM	Male	CLM27		father	PAK08171	57623688802	18.5883	14586	3117292070	3022167336
HG01345	AMR	CLM	Female	CLM27		mother	PAI05442	48056477741	15.5021	33741	3117292070	2977917610
HG01347	AMR	CLM	Male	CLM28		father	PAH92233	50631470664	16.3327	30785	3117292070	3010549805
HG01348	AMR	CLM	Female	CLM28		mother	PAH92022	51318326766	16.5543	32155	3117292070	2986094671
HG01356	AMR	CLM	Male	CLM31		father	PAK07926	56811793999	18.3264	32288	3117292070	3024279652
HG01362	AMR	CLM	Male			proband	PAI96678 PAK12326	69911994656	22.5523	22532	3117292070	3031559284
HG01366	AMR	CLM	Female	CLM34		mother	PAI54998	48207818253	15.5509	21475	3117292070	2968344495
HG01375	AMR	CLM	Female	CLM37		mother	PAK08340 PAM56400	54512021113	17.5845	36321	3117292070	2982673162
HG01377	AMR	CLM	Male	CLM38		father	PAI05634	49924620900	16.1047	25627	3117292070	3000524386
HG01384	AMR	CLM	Female	CLM40		mother	PAK16963	68984103860	22.2529	30313	3117292070	2989206307
HG01389	AMR	CLM	Male	CLM42		father	PAK17530	56575318916	18.2501	24515	3117292070	3019952012
HG01390	AMR	CLM	Female	CLM42		mother	PAI74493	86173807657	27.798	13590	3117292070	2999629531
HG01392	AMR	PUR	Male			proband	PAI73036	73010624020	23.5518	15588	3117292070	3040882124
HG01396	AMR	PUR	Female			proband	PAI76668	68126164700	21.9762	16222	3117292070	2989502448
HG01398	AMR	PUR	Male			proband	PAM92860	32105826434	10.3567	7242	3117292070	2840951655
HG01412	AMR	PUR	Male			proband	PAM93029	48581087518	15.6713	19540	3117292070	3001625781
HG01447	AMR	CLM	Female			proband	PAK01265	39814492873	12.8434	34802	3117292070	2935168467
HG01453	AMR	CLM	Female			proband	PAI98855	65983614508	21.285	40360	3117292070	3002763578
HG01455	AMR	CLM	Male	CLM51		father	PAK17590	71096819172	22.9345	20168	3117292070	3031749518
HG01464	AMR	CLM	Male	CLM54		father	PAM48742	58680710219	18.9293	32287	3117292070	3013802916
HG01465	AMR	CLM	Female	CLM54		mother	PAM52494	80628773672	26.0093	18926	3117292070	2999422497
HG01474	AMR	CLM	Female			proband	PAK01785 PAM56277	48326316261	15.5891	22936	3117292070	2983382846
HG01479	AMR	CLM	Male			proband	PAI99466	67797441760	21.8701	31675	3117292070	3045162225
HG01489	AMR	CLM	Female	CLM62		mother	PAM47420	55615563713	17.9405	44842	3117292070	2987763784
HG01492	AMR	CLM	Female	CLM63		mother	PAM49396	60972516304	19.6686	16819	3117292070	2997497332
HG01494	AMR	CLM	Male	CLM64		father	PAM47431	74178277593	23.9285	22445	3117292070	3060892632
HG01500	EUR	IBS	Male	IBS001		father	PAM48087	54865564184	17.6986	15905	3117292070	3013890028
HG01504	EUR	IBS	Female	IBS002		mother	PAM48205	88916149047	28.6826	13120	3117292070	3006300978
HG01506	EUR	IBS	Male	IBS003		father	PAM49334	65554294592	21.1465	8956	3117292070	3023951839
HG01507	EUR	IBS	Female	IBS003		mother	PAM49348 PAM59287	27554442561	8.88853	11586	3117292070	2727479792
HG01509	EUR	IBS	Male	IBS004		father	PAM47418 PAM59269	54341739587	17.5296	16645	3117292070	3025733684
HG01512	EUR	IBS	Male	IBS005		father	PAM48091	84548663735	27.2738	16314	3117292070	3061180902
HG01513	EUR	IBS	Female	IBS005		mother	PAM59739	29468258122	9.50589	18945	3117292070	2807980631
HG01518	EUR	IBS	Male	IBS007		father	PAM54197	79440737450	25.626	11910	3117292070	3027842185
HG01519	EUR	IBS	Female	IBS007		mother	PAM50246 PAM67930 PAM92618	31946639039	10.3054	24688	3117292070	2869701720
HG01525	EUR	IBS	Female	IBS009		mother	PAM51462 PAM93067	78733693596	25.398	15175	3117292070	3002118993
HG01527	EUR	IBS	Male	IBS010		father	PAK14648	12266058239	3.95679	16231	3117292070	986596375
HG01530	EUR	IBS	Male	IBS011		father	PAK26920	15580705703	5.02603	9129	3117292070	1516858978
HG01550	AMR	CLM	Male	CLM66		father	PAI06356	75470654034	24.3454	29540	3117292070	3051473529
HG01551	AMR	CLM	Female	CLM66		mother	PAI05396	58110186022	18.7452	26064	3117292070	2981024338
HG01566	AMR	PEL	Female	PEL001		mother	PAM92880	23335307342	7.52752	11654	3117292070	2514262937
HG01571	AMR	PEL	Male	PEL003		father	PAM92901 PAM94132	43290821937	13.9648	13622	3117292070	2981742334
HG01572	AMR	PEL	Female	PEL003		mother	PAM94032	41918543110	13.5221	16550	3117292070	2957771596
HG01577	AMR	PEL	Male	PEL005		father	PAK14588	52550847653	16.9519	16368	3117292070	2996315899
HG01578	AMR	PEL	Female	PEL005		mother	PAK26465	84729754882	27.3322	14412	3117292070	2999481847
HG01583	SAS	PJL	Male			proband	PAK14683	42380350721	13.6711	9095	3117292070	2950337308
HG01586	SAS	PJL	Male			proband	PAK14713	46879354671	15.1224	8647	3117292070	2982732520
HG01589	SAS	PJL	Male			proband	PAI76621	53494977531	17.2564	15097	3117292070	2993852779
HG01595	EAS	KHV	Female			proband	PAM50433	52958566462	17.0834	14398	3117292070	2971666120
HG01596	EAS	KHV	Male			proband	PAM50213	36973233466	11.9268	31549	3117292070	2921978346
HG01597	EAS	KHV	Female			proband	PAM48502	53949972381	17.4032	9374	3117292070	2981009844
HG01598	EAS	KHV	Female			proband	PAM50438	59183001976	19.0913	12493	3117292070	2981696778
HG01600	EAS	KHV	Female			proband	PAK01796 PAM93988	5628714024	1.81571	21338	3117292070	144395290
HG01602	EUR	IBS	Female	IBS024		mother	PAK26873 PAM93801	47354378623	15.2756	20402	3117292070	2982838636
HG01605	EUR	IBS	Female	IBS023		mother	PAK11273	44643980336	14.4013	18388	3117292070	2968111104
HG01606	EUR	IBS	Male	IBS023		father	PAK26956	28577293363	9.21848	20491	3117292070	2733342098
HG01608	EUR	IBS	Male	IBS022		father	PAK11540	28225800756	9.1051	18743	3117292070	2709601909
HG01612	EUR	IBS	Female	IBS021		mother	PAK06505	48629815595	15.687	28369	3117292070	2987722814
HG01617	EUR	IBS	Male	IBS019		father	PAK09095	41443162395	13.3688	27930	3117292070	2967771329
HG01626	EUR	IBS	Female	IBS016		mother	PAK09047	37158607245	11.9866	37088	3117292070	2931099139
HG01630	EUR	IBS	Male	IBS015		father	PAK09064	40086870849	12.9312	43456	3117292070	2966730743
HG01673	EUR	IBS	Female	IBS027		mother	PAK09056	50133290240	16.172	32969	3117292070	2982610708
HG01676	EUR	IBS	Female	IBS028		mother	PAI76046	99099710457	31.9676	14995	3117292070	3011393251
HG01678	EUR	IBS	Male	IBS028		father	PAK09046	67300466924	21.7098	28969	3117292070	3036607578
HG01680	EUR	IBS	Male	IBS029		father	PAK09053 PAM56413	76903415680	24.8076	27998	3117292070	3047485371
HG01684	EUR	IBS	Female	IBS030		mother	PAK09021	47761246839	15.4069	37894	3117292070	2975898214
HG01694	EUR	IBS	Male	IBS034		father	PAI89025	37519012429	12.1029	35015	3117292070	2896508485
HG01699	EUR	IBS	Male	IBS035		father	PAI99072	45154704731	14.566	38028	3117292070	2982906862
HG01700	EUR	IBS	Male	IBS036		father	PAI76677	79763395220	25.7301	17487	3117292070	3034751084
HG01756	EUR	IBS	Male	IBS044		father	PAK08293	55350088894	17.8549	38222	3117292070	3009984086
HG01765	EUR	IBS	Male			proband	PAI55141	61195947094	19.7406	35654	3117292070	3028837111
HG01766	EUR	IBS	Female			proband	PAI98907	70917464461	22.8766	30556	3117292070	2995627827
HG01773	EUR	IBS	Female	IBS050		mother	PAI75169	61639037956	19.8836	24076	3117292070	2994389215
HG01776	EUR	IBS	Female	IBS051		mother	PAH92086 PAK12996	83175865051	26.8309	32749	3117292070	3010920682
HG01779	EUR	IBS	Female	IBS052		mother	PAK09002	63132886804	20.3654	27164	3117292070	2990358008
HG01786	EUR	IBS	Female			proband	PAK06389 PAM61459	60619989432	19.5548	27677	3117292070	2999139752
HG01789	EUR	GBR	Male			proband	PAM56368	52541638544	16.9489	25322	3117292070	3009493394
HG01791	EUR	GBR	Male			proband	PAI75050	56133717618	18.1077	14344	3117292070	3021143166
HG01794	EAS	CDX	Female			proband	PAI06581 PAM58326	76505481404	24.6792	26655	3117292070	2998456030
HG01796	EAS	CDX	Female			proband	PAI76041	117819206936	38.0062	17214	3117292070	3010610147
HG01798	EAS	CDX	Female			proband	PAK07998	47136900581	15.2055	34053	3117292070	2979801282
HG01800	EAS	CDX	Female			proband	PAK09000	64878629175	20.9286	30044	3117292070	2993343300
HG01805	EAS	CDX	Female			proband	PAK09087	51006659400	16.4538	29019	3117292070	2970098612
HG01806	EAS	CDX	Female			proband	PAK09039	47327726015	15.267	37140	3117292070	2969705419
HG01807	EAS	CDX	Female			proband	PAK09035	67474242679	21.7659	30114	3117292070	2992928703
HG01809	EAS	CDX	Female			proband	PAK11449	53349451349	17.2095	14427	3117292070	2981786099
HG01813	EAS	CDX	Female			proband	PAK26858	50459258040	16.2772	18591	3117292070	2984440293
HG01815	EAS	CDX	Female			proband	PAK11445	69000309569	22.2582	21685	3117292070	2984594541
HG01817	EAS	CDX	Female			proband	PAK11614	78072645478	25.1847	13471	3117292070	2996998210
HG01840	EAS	KHV	Male			proband	PAK01740	47344945529	15.2726	19766	3117292070	2995933571
HG01846	EAS	KHV	Male			proband	PAK01928	63540625460	20.497	25936	3117292070	3035951426
HG01851	EAS	KHV	Female			proband	PAK01489	62984706310	20.3176	22273	3117292070	2997630984
HG01853	EAS	KHV	Female			proband	PAI96768	27947185628	9.01522	27359	3117292070	2744002685
HG01859	EAS	KHV	Female			proband	PAK01313	51763248225	16.6978	25799	3117292070	2977510447
HG01863	EAS	KHV	Female			proband	PAI76040 PAK06405 PAK12777	139037168008	44.8507	25543	3117292070	3014617764
HG01865	EAS	KHV	Male			proband	PAK01891	47827656613	15.4283	19909	3117292070	2984292193
HG01866	EAS	KHV	Male			proband	PAK01719	63267921105	20.409	26736	3117292070	3024540439
HG01870	EAS	KHV	Female			proband	PAK14658	15006535881	4.84082	19634	3117292070	1506708207
HG01871	EAS	KHV	Female			proband	PAK27146	30476102962	9.831	17042	3117292070	2824889139
HG01872	EAS	KHV	Male			proband	PAK26713	31357053114	10.1152	20386	3117292070	2809031914
HG01873	EAS	KHV	Male			proband	PAK14209	46007027933	14.841	20658	3117292070	2983787685
HG01879	AFR	ACB	Male	BB01		father	PAK11537	87043451324	28.0785	6838	3117292070	3021287742
HG01880	AFR	ACB	Female	BB01		mother	PAK11474	94912427242	30.6169	9358	3117292070	3004962871
HG01883	AFR	ACB	Female	BB02		mother	PAK11453	76129035782	24.5578	13397	3117292070	2997572818
HG01890	AFR	ACB	Male	BB05		father	PAK11542	95601937603	30.8393	10678	3117292070	3047611673
HG01894	AFR	ACB	Female	BB06		mother	PAM61442	44057676929	14.2122	20791	3117292070	2963281615
HG01896	AFR	ACB	Female	BB07		mother	PAM61531	41712220849	13.4556	18023	3117292070	2957432260
HG01915	AFR	ACB	Female	BB09		mother	PAI76030	74991184861	24.1907	19591	3117292070	2993969330
HG01917	AMR	PEL	Male	PEL006		father	PAK26699	50895115769	16.4178	27188	3117292070	3001365109
HG01918	AMR	PEL	Female	PEL006		mother	PAK11536	83427579856	26.9121	28812	3117292070	3007952120
HG01923	AMR	PEL	Male	PEL010		father	PAK14649	36915077128	11.9081	20998	3117292070	2902596953
HG01932	AMR	PEL	Male	PEL013		father	PAI76134	97611014023	31.4874	12306	3117292070	3060154734
HG01933	AMR	PEL	Female	PEL013		mother	PAK14590	28842137157	9.30392	25620	3117292070	2759360901
HG01935	AMR	PEL	Male	PEL014		father	PAI98860	39979473965	12.8966	23752	3117292070	2959139614
HG01939	AMR	PEL	Female	PEL015		mother	PAI98588	53850173937	17.371	21096	3117292070	2980583695
HG01942	AMR	PEL	Female	PEL016		mother	PAI73009	46645494157	15.0469	21169	3117292070	2982576950
HG01945	AMR	PEL	Female	PEL017		mother	PAI52453 PAI74485	105637415614	34.0766	24371	3117292070	3008515427
HG01947	AMR	PEL	Male	PEL018		father	PAI96676	60766448031	19.6021	20943	3117292070	3021906821
HG01948	AMR	PEL	Female	PEL018		mother	PAI96731	36761223444	11.8585	24434	3117292070	2926455290
HG01950	AMR	PEL	Male	PEL019		father	PAI99458	61432282634	19.8169	19847	3117292070	3013011007
HG01951	AMR	PEL	Female	PEL019		mother	PAK01687	54681203633	17.6391	15778	3117292070	2980347018
HG01953	AMR	PEL	Male	PEL020		father	PAK01797	68364742573	22.0531	19443	3117292070	3026195931
HG01961	AMR	PEL	Male			proband	PAK01888	32966197005	10.6343	17199	3117292070	2831113035
HG01965	AMR	PEL	Female			proband	PAK01919	13971876118	4.50706	23252	3117292070	1313227989
HG01967	AMR	PEL	Male	PEL023		father	PAI99485	56092787399	18.0944	21150	3117292070	2992416076
HG01971	AMR	PEL	Female	PEL024		mother	PAK02130	47288954655	15.2545	26343	3117292070	2981913794
HG01977	AMR	PEL	Male	PEL026		father	PAK01257	27713444231	8.93982	28332	3117292070	2666216880
HG01982	AMR	PEL	Male	PEL028		father	PAK01421	56132239661	18.1072	24906	3117292070	3013508257
HG01983	AMR	PEL	Female	PEL028		mother	PAK01423	50614628466	16.3273	16732	3117292070	2987669816
HG01985	AFR	ACB	Female			proband	PAH77435 PAH94028	178035611852	57.4308	13389	3117292070	3022232389
HG01988	AFR	ACB	Male	BB11		father	PAI52485	68492173127	22.0942	21824	3117292070	3025500926
HG01990	AFR	ACB	Male	BB12		father	PAM61521	69786703148	22.5118	21912	3117292070	3036537866
HG01991	AMR	PEL	Male	PEL029		father	PAI99329	55601954896	17.9361	19783	3117292070	3026783229
HG01992	AMR	PEL	Female	PEL029		mother	PAI52393	76844418770	24.7885	17261	3117292070	3004810489
HG01997	AMR	PEL	Female	PEL031		mother	PAI98775	33525482079	10.8147	21370	3117292070	2876742955
HG02003	AMR	PEL	Female	PEL033		mother	PAM55041	51134829779	16.4951	9348	3117292070	2976537132
HG02006	AMR	PEL	Female			proband	PAM57094	63544216631	20.4981	13644	3117292070	2991753663
HG02009	AFR	ACB	Male	BB13		father	PAI52201 PAI74471	111103571518	35.8399	22773	3117292070	3056986432
HG02010	AFR	ACB	Female	BB13		mother	PAM61453	63344916284	20.4338	22925	3117292070	2992410037
HG02012	AFR	ACB	Female	BB12		mother	PAM61464	29732585793	9.59116	19132	3117292070	2798245100
HG02013	AFR	ACB	Male	BB07		father	PAI07484 PAI55674 PAI73215 PAI73276 PAK06919	437238498810	141.045	14405	0	0
HG02014	AFR	ACB	Male	BB04		father	PAM58742 PAM67841	55389915188	17.8677	17558	3117292070	3012231900
HG02016	EAS	KHV	Female	VN46		mother	PAM54191 PAM57351	45188261448	14.5769	20866	3117292070	2965793556
HG02017	EAS	KHV	Male	VN46		father	PAM56640	51759258821	16.6965	12903	3117292070	2989540927
HG02020	EAS	KHV	Male	VN47		father	PAM47406 PAM57511	73340038610	23.6581	9996	3117292070	3043130654
HG02031	EAS	KHV	Female	VN51		mother	PAM62361	27168130640	8.76391	9505	3117292070	2727305940
HG02053	AFR	ACB	Male	BB15		father	PAK18578	77259042810	24.9223	12278	3117292070	3034153768
HG02058	EAS	KHV	Male	VN60		father	PAM49437 PAM61472	49856156046	16.0826	7447	3117292070	2990779686
HG02060	EAS	KHV	Female	VN61		mother	PAM47724 PAM58290	92167239835	29.7314	11286	3117292070	3001547898
HG02064	EAS	KHV	Male			proband	PAI98774	51782714190	16.7041	17060	3117292070	3005871256
HG02067	EAS	KHV	Male			proband	PAK02555	36362566018	11.7299	25722	3117292070	2921885217
HG02069	EAS	KHV	Female	VN64		mother	PAI99345 PAM92309	30426360520	9.81496	14223	3117292070	2817830739
HG02072	EAS	KHV	Female	VN65		mother	PAI96694 PAM92003	62639286638	20.2062	13920	3117292070	2984457920
HG02079	EAS	KHV	Male	VN67		father	PAI57118	61011076923	19.681	20202	3117292070	3014691639
HG02081	EAS	KHV	Female	VN68		mother	PAI99188	74613701148	24.0689	24978	3117292070	2992631040
HG02082	EAS	KHV	Male	VN68		father	PAI99267	42090124744	13.5775	32784	3117292070	2966185673
HG02087	EAS	KHV	Female			proband	PAI98758	68953809431	22.2432	18377	3117292070	2994104063
HG02089	AMR	PEL	Female	PEL035		mother	PAI99198	45061890219	14.5361	21091	3117292070	2973937675
HG02095	AFR	ACB	Female			proband	PAM61299	54140226374	17.4646	22204	3117292070	2973999446
HG02105	AMR	PEL	Female	PEL038		mother	PAH94027 PAI75667	118385326216	38.1888	21883	3117292070	3019108476
HG02107	AFR	ACB	Male	BB18		father	PAK13007	54618391927	17.6188	25314	3117292070	3003437022
HG02111	AFR	ACB	Female			proband	PAI74455	71204304375	22.9691	20695	3117292070	2999039760
HG02116	EAS	KHV	Male			proband	PAM92638	37370485267	12.055	22101	3117292070	2925970337
HG02121	EAS	KHV	Female	VN76		mother	PAM92896	15441395890	4.9811	11699	3117292070	1645920668
HG02128	EAS	KHV	Male	VN78		father	PAI74929	96625036264	31.1694	24016	3117292070	3058671031
HG02130	EAS	KHV	Female	VN79		mother	PAM92751	33855436368	10.9211	13770	3117292070	2890388592
HG02133	EAS	KHV	Female	VN80		mother	PAI74267	49644399347	16.0143	15118	3117292070	2977843050
HG02136	EAS	KHV	Female	VN81		mother	PAM92920	45366354753	14.6343	10153	3117292070	2960735433
HG02137	EAS	KHV	Male	VN81		father	PAI76651	119960728212	38.697	15953	3117292070	3060751136
HG02138	EAS	KHV	Male			proband	PAM93821	46863448499	15.1172	15685	3117292070	2986875096
HG02139	EAS	KHV	Female			proband	PAM93963	74334147018	23.9788	11431	3117292070	2993624119
HG02143	AFR	ACB	Male	BB20		father	PAI75064	69173326932	22.314	13795	3117292070	3026892927
HG02144	AFR	ACB	Female	BB20		mother	PAK12857	40846917470	13.1764	23271	3117292070	2945044124
HG02146	AMR	PEL	Male	PEL039		father	PAI73034	67710840549	21.8422	14995	3117292070	3010839706
HG02152	EAS	CDX	Female			proband	PAI76130	79409828606	25.6161	20127	3117292070	2996440791
HG02153	EAS	CDX	Female			proband	PAK12836	44774630070	14.4434	21175	3117292070	2961185151
HG02154	EAS	CDX	Female			proband	PAK12989	60555927374	19.5342	24255	3117292070	2974202540
HG02155	EAS	CDX	Female			proband	PAK12768	53042055052	17.1103	19188	3117292070	2976500289
HG02156	EAS	CDX	Female			proband	PAK12624	47687779900	15.3832	18253	3117292070	2974603859
HG02164	EAS	CDX	Female			proband	PAK12346	48419069989	15.6191	21197	3117292070	2960418462
HG02165	EAS	CDX	Female			proband	PAK13202	43949766295	14.1773	21964	3117292070	2953991692
HG02178	EAS	CDX	Female			proband	PAM51935	61134667946	19.7209	12694	3117292070	2990164231
HG02180	EAS	CDX	Female			proband	PAI75315	52406182124	16.9052	29374	3117292070	2968158854
HG02182	EAS	CDX	Female			proband	PAM49367	63046322331	20.3375	11326	3117292070	2987842086
HG02184	EAS	CDX	Female			proband	PAM49099	61808698428	19.9383	15308	3117292070	2992759433
HG02189	EAS	CDX	Female			proband	PAM49394	86371118687	27.8617	12093	3117292070	2999299588
HG02223	EUR	IBS	Female	IBS057		mother	PAK06403	57975770040	18.7019	21011	3117292070	2987719007
HG02224	EUR	IBS	Male	IBS057		father	PAI76221	56101171087	18.0972	14793	3117292070	3017178189
HG02231	EUR	IBS	Male	IBS059		father	PAK01624	89771008936	28.9584	24314	3117292070	3068837698
HG02238	EUR	IBS	Male	IBS062		father	PAK02603	71451949935	23.049	25554	3117292070	3032634460
HG02239	EUR	IBS	Female	IBS062		mother	PAI73050	92396733576	29.8054	20316	3117292070	3010600741
HG02250	EAS	CDX	Male			proband	PAM54235	69169203888	22.3126	17847	3117292070	3035577400
HG02253	AMR	PEL	Male			proband	PAM93688	41365871078	13.3438	13924	3117292070	2969654871
HG02265	AMR	PEL	Male			proband	PAI57222 PAI74270 PAK12314	148842867069	48.0138	20661	3117292070	3064075522
HG02266	AMR	PEL	Female			proband	PAM93913	49866212965	16.0859	10660	3117292070	2960118935
HG02271	AMR	PEL	Male	PEL046		father	PAM48235	61373837387	19.798	18416	3117292070	3023304224
HG02274	AMR	PEL	Male			proband	PAK15593	64102245445	20.6781	17601	3117292070	3026858267
HG02275	AMR	PEL	Female			proband	PAK15720	75362558996	24.3105	10420	3117292070	2999423184
HG02277	AMR	PEL	Male	PEL048		father	PAK18041 PAM68096	84404385050	27.2272	10156	3117292070	3044037366
HG02283	AFR	ACB	Male			proband	PAM54179	65455868205	21.1148	18310	3117292070	3025661257
HG02284	AFR	ACB	Male			proband	PAM54188	71014349207	22.9079	14823	3117292070	3025992577
HG02285	AMR	PEL	Male	PEL049		father	PAM61507	32008646141	10.3254	14074	3117292070	2829757903
HG02291	AMR	PEL	Male	PEL051		father	PAM54897	53421582956	17.2328	12758	3117292070	2989283465
HG02292	AMR	PEL	Female	PEL051		mother	PAM61536	67078127262	21.6381	17405	3117292070	2995455004
HG02307	AFR	ACB	Male	BB23		father	PAM49363	83570237573	26.9581	13748	3117292070	3039968042
HG02308	AFR	ACB	Female	BB23		mother	PAI05393	60172692977	19.4105	21887	3117292070	2989842109
HG02309	AFR	ACB	Female			proband	PAI06566 PAM60742	74385904147	23.9955	27398	3117292070	2999708729
HG02314	AFR	ACB	Male	BB22		father	PAI05459	50465559805	16.2792	19836	3117292070	2997339891
HG02318	AFR	ACB	Female	BB27		mother	PAK07937	55668486405	17.9576	19140	3117292070	2973767400
HG02325	AFR	ACB	Female			proband	PAK01663	36350440557	11.7259	25874	3117292070	2911285139
HG02332	AFR	ACB	Male			proband	PAK08331 PAK12771	68705359498	22.163	28939	3117292070	3034706275
HG02337	AFR	ACB	Female			proband	PAK08016	50281381358	16.2198	17002	3117292070	2974710116
HG02364	EAS	CDX	Male			proband	PAK08061 PAM61481	76778804836	24.7674	29616	3117292070	3049178727
HG02367	EAS	CDX	Male			proband	PAI06345	62888761683	20.2867	20966	3117292070	3025061654
HG02372	EAS	CDX	Male			proband	PAK07883	105852797922	34.1461	18870	3117292070	3048688324
HG02382	EAS	CDX	Male			proband	PAH91775	112541836980	36.3038	19993	3117292070	3059382765
HG02384	EAS	CDX	Male			proband	PAK07864	78137829260	25.2058	24278	3117292070	3057588216
HG02390	EAS	CDX	Male			proband	PAK08149	62311323752	20.1004	21927	3117292070	3033671344
HG02402	EAS	CDX	Male			proband	PAK08165	50207162320	16.1959	34211	3117292070	3004601640
HG02410	EAS	CDX	Male			proband	PAI06365	81987397752	26.4475	20702	3117292070	3034746468
HG02420	AFR	ACB	Male			proband	PAI07295	58707787920	18.938	18685	3117292070	3027421337
HG02429	AFR	ACB	Male			proband	PAK08962	34496339575	11.1279	18605	3117292070	2858372926
HG02442	AFR	ACB	Male			proband	PAI05619	56402648800	18.1944	23286	3117292070	2997476862
HG02445	AFR	ACB	Male			proband	PAI05675	99843376253	32.2075	28986	3117292070	3046825931
HG02455	AFR	ACB	Male			proband	PAH92019	45663420573	14.7301	24245	3117292070	2977974976
HG02477	AFR	ACB	Female			proband	PAI07485	50784271122	16.382	15535	3117292070	2971886097
HG02478	AFR	ACB	Male			proband	PAI06334	85351183758	27.5326	28903	3117292070	3038959916
HG02485	AFR	ACB	Female			proband	PAM54241	96621066232	31.1681	13019	3117292070	3008523545
HG02490	SAS	PJL	Male	PK06		father	PAI55688	84844035579	27.369	18212	3117292070	3041990651
HG02493	SAS	PJL	Male	PK07		father	PAM54871	28213226051	9.10104	11380	3117292070	2730155049
HG02494	SAS	PJL	Female	PK07		mother	PAM53794	30185051619	9.73711	16287	3117292070	2803321614
HG02496	AFR	ACB	Male			proband	PAI57081	126299799533	40.7419	19482	3117292070	3057292586
HG02521	EAS	KHV	Male	VN90		father	PAI57205	109572263209	35.3459	22480	3117292070	3050983241
HG02522	EAS	KHV	Female	VN90		mother	PAM53395	63780447332	20.5743	16520	3117292070	2985243526
HG02524	EAS	KHV	Male	VN91		father	PAM52130	42365625594	13.6663	15759	3117292070	2952806964
HG02545	AFR	ACB	Male			proband	PAM54195	56333998222	18.1723	18302	3117292070	3014000130
HG02546	AFR	ACB	Female			proband	PAM54171	53095222950	17.1275	13530	3117292070	2975161467
HG02554	AFR	ACB	Male			proband	PAI73116	61636427417	19.8827	21109	3117292070	3013954416
HG02558	AFR	ACB	Female			proband	PAM54204	68348613493	22.0479	9246	3117292070	2990537662
HG02561	AFR	GWD	Male	GB18		father	PAK06227 PAM56396	56683459381	18.285	16375	3117292070	3005996455
HG02562	AFR	GWD	Female	GB18		mother	PAK06342 PAM60692	58097771835	18.7412	22300	3117292070	2976807133
HG02568	AFR	GWD	Female	GB20		mother	PAI88574	56108682762	18.0996	22629	3117292070	2982532549
HG02573	AFR	GWD	Male	GB22		father	PAI89253 PAM61458	80809743205	26.0677	21341	3117292070	3042634014
HG02577	AFR	ACB	Female			proband	PAM54183	45869904103	14.7967	15459	3117292070	2963861787
HG02580	AFR	ACB	Female			proband	PAI57070 PAI73064 PAM58488	116411950800	37.5522	18007	3117292070	3012372101
HG02582	AFR	GWD	Male	GB23		father	PAI09090	38943781512	12.5625	26335	3117292070	2927685167
HG02585	AFR	GWD	Male	GB24		father	PAK09090	97180668956	31.3486	26086	3117292070	3052595175
HG02588	AFR	GWD	Male	GB25		father	PAK06341	45817878672	14.78	25589	3117292070	2980463929
HG02595	AFR	GWD	Female	GB27		mother	PAK06360 PAK12492	65282805366	21.059	16861	3117292070	2991124754
HG02597	SAS	PJL	Male	PK08		father	PAM59271 PAM93155	44017777932	14.1993	14413	3117292070	2975518222
HG02600	SAS	PJL	Male	PK09		father	PAK15705	31209307071	10.0675	11625	3117292070	2816021689
HG02604	SAS	PJL	Female	PK10		mother	PAI55007	59381696034	19.1554	19479	3117292070	2997400648
HG02611	AFR	GWD	Female	GB28		mother	PAK02135 PAK12339	76708658143	24.7447	27506	3117292070	2997187809
HG02634	AFR	GWD	Male	GB35		father	PAI07366 PAK13370	96723055726	31.201	22560	3117292070	3041405771
HG02635	AFR	GWD	Female	GB35		mother	PAK01549 PAM56955	47181472239	15.2198	24846	3117292070	2968654133
HG02643	AFR	GWD	Female	GB37		mother	PAK01637 PAK13019	78479161538	25.3159	26136	3117292070	2999489083
HG02657	SAS	PJL	Male	PK14		father	PAK18016 PAM93028	46658388135	15.0511	13311	3117292070	2984933276
HG02661	SAS	PJL	Female	PK15		mother	PAM53099	7876609266	2.54084	8004	3117292070	381291072
HG02678	AFR	GWD	Male	GB44		father	PAI99449 PAK13228	80132037479	25.849	22564	3117292070	3050617720
HG02679	AFR	GWD	Female	GB44		mother	PAI99462 PAM58729	88914875908	28.6822	24810	3117292070	3001902468
HG02681	SAS	PJL	Male	PK16		father	PAK15415	30499130523	9.83843	10231	3117292070	2795202239
HG02684	SAS	PJL	Male	PK17		father	PAK01872 PAK12350	50621221624	16.3294	23214	3117292070	2984961111
HG02685	SAS	PJL	Female	PK17		mother	PAI97045	43923033620	14.1687	17496	3117292070	2970323832
HG02687	SAS	PJL	Male	PK18		father	PAI96746	36712619472	11.8428	22438	3117292070	2930165052
HG02688	SAS	PJL	Female	PK18		mother	PAI96666	42968044896	13.8607	23028	3117292070	2968314182
HG02690	SAS	PJL	Male	PK19		father	PAK01803	36843511964	11.885	27367	3117292070	2930189745
HG02691	SAS	PJL	Female	PK19		mother	PAK02244	40460035031	13.0516	21436	3117292070	2951159900
HG02697	SAS	PJL	Female	PK21		mother	PAK02268	37893691365	12.2238	19438	3117292070	2937461745
HG02703	AFR	GWD	Female	GB45		mother	PAI99481	62199443073	20.0643	26171	3117292070	2989092679
HG02715	AFR	GWD	Male	GB50		father	PAI99437	49646748023	16.0151	17557	3117292070	2999192749
HG02721	AFR	GWD	Male	GB52		father	PAK01753	38666851616	12.4732	26448	3117292070	2934029701
HG02724	SAS	PJL	Male	PK23		father	PAK01414 PAK12976	65215795233	21.0374	23596	3117292070	3048609521
HG02727	SAS	PJL	Male	PK24		father	PAI96603	47081885373	15.1877	16983	3117292070	2984405214
HG02728	SAS	PJL	Female	PK24		mother	PAK01512 PAK01790	49897612983	16.096	25998	3117292070	2979154080
HG02737	SAS	PJL	Female	PK27		mother	PAI54992	73270185813	23.6355	15800	3117292070	3005614692
HG02768	AFR	GWD	Male	GB57		father	PAK01550	36225378542	11.6856	19204	3117292070	2879329206
HG02771	AFR	GWD	Male	GB58		father	PAK01658	44192393041	14.2556	25142	3117292070	2957747898
HG02781	SAS	PJL	Female			proband	PAI98613 PAM56365	49022671610	15.8138	20379	3117292070	2977574831
HG02789	SAS	PJL	Male	PK33		father	PAK01979	42017953227	13.5542	21997	3117292070	2948635327
HG02793	SAS	PJL	Female	PK34		mother	PAK01617	86176240888	27.7988	16630	3117292070	2993239908
HG02805	AFR	GWD	Female	GB62		mother	PAI57197	60120546178	19.3937	15120	3117292070	2978469567
HG02836	AFR	GWD	Male	GB73		father	PAI76024	62996531164	20.3215	24698	3117292070	3006658026
HG02895	AFR	GWD	Male	GB93		father	PAK01917 PAK12858	37131730214	11.978	28469	3117292070	2924560942
HG02922	AFR	ESN	Female	NG6		mother	PAI55512	79750541125	25.726	13297	3117292070	2991130299
HG02938	AFR	ESN	Male	NG11		father	PAI57063	75644574911	24.4015	18183	3117292070	3035736923
HG02943	AFR	ESN	Female	NG13		mother	PAI75552	94644054617	30.5303	13661	3117292070	3001371367
HG02944	AFR	ESN	Male	NG13		father	PAK01252 PAM56935	83081789714	26.8006	31527	3117292070	3030658147
HG02953	AFR	ESN	Male	NG16		father	PAK01973 PAM49407	106720077052	34.4258	14240	3117292070	3053876100
HG02970	AFR	ESN	Female	NG22		mother	PAK01271	42125200204	13.5888	27061	3117292070	2950935953
HG02971	AFR	ESN	Male	NG22		father	PAI75062	64718505979	20.8769	21585	3117292070	3011440069
HG02976	AFR	ESN	Female	NG24		mother	PAK01640 PAK13359 PAK13667	120494497276	38.8692	25621	3117292070	3011945568
HG02982	AFR	GWD	Male	GB97		father	PAI98792	39663412425	12.7946	23848	3117292070	2927288283
HG02983	AFR	GWD	Female	GB97		mother	PAI96759 PAM56915	62799294432	20.2578	25335	3117292070	2987534523
HG03009	SAS	BEB	Male			proband	PAI03766 PAI74491	124735485637	40.2373	15021	3117292070	3067512046
HG03015	SAS	PJL	Male	pk35		father	PAI98846	44613137579	14.3913	20061	3117292070	2979066008
HG03016	SAS	PJL	Female	pk35		mother	PAI99468	48123319212	15.5237	21670	3117292070	2983301940
HG03019	SAS	PJL	Female			proband	PAK01307	50480141587	16.2839	23189	3117292070	2979983463
HG03024	AFR	GWD	Male	GB105		father	PAK01679	44462513936	14.3427	20348	3117292070	2982300355
HG03028	AFR	GWD	Female	GB106		mother	PAI96748 PAK13239	76508144893	24.68	28574	3117292070	2996453129
HG03039	AFR	GWD	Male	GB110		father	PAI96675	46219238411	14.9094	19976	3117292070	2979909315
HG03048	AFR	GWD	Male	GB113		father	PAI99181 PAK13236	50005887559	16.1309	23009	3117292070	2991356439
HG03052	AFR	MSL	Female	SL1		mother	PAI98763 PAK13206	67803596380	21.8721	21658	3117292070	2996207041
HG03057	AFR	MSL	Male			proband	PAK01871	48470115165	15.6355	23344	3117292070	2985994614
HG03058	AFR	MSL	Female	SL3		mother	PAI98798 PAM56936	39935065473	12.8823	23207	3117292070	2940679038
HG03060	AFR	MSL	Male			proband	PAI98783	40055933984	12.9213	20299	3117292070	2928955697
HG03066	AFR	MSL	Male			proband	PAI96674	36125240523	11.6533	19316	3117292070	2906514965
HG03073	AFR	MSL	Female			proband	PAI74476 PAI75724	98961506693	31.9231	29021	3117292070	3009712313
HG03074	AFR	MSL	Male			proband	PAI96765	41231300258	13.3004	16754	3117292070	2947104421
HG03076	AFR	MSL	Female			proband	PAI96730 PAK12864	64813669543	20.9076	18418	3117292070	2989227141
HG03077	AFR	MSL	Male			proband	PAI97025 PAK12983	33443598844	10.7883	21362	3117292070	2855643238
HG03081	AFR	MSL	Male			proband	PAI75678 PAI76212 PAK13259	138993635726	44.8367	14449	3117292070	3067914087
HG03085	AFR	MSL	Female			proband	PAI96618	49375746607	15.9277	26724	3117292070	2963556628
HG03086	AFR	MSL	Female			proband	PAI98611	58497376529	18.8701	21360	3117292070	2980603654
HG03091	AFR	MSL	Female			proband	PAI98850	44975553315	14.5082	26344	3117292070	2959126425
HG03097	AFR	MSL	Female	SL16		mother	PAI74457	60201281345	19.4198	22276	3117292070	2989063945
HG03100	AFR	ESN	Male	NG26		father	PAI98576	35223599345	11.3625	23549	3117292070	2871203681
HG03103	AFR	ESN	Male	NG27		father	PAI98861 PAK13315	81959785853	26.4386	22503	3117292070	3033225340
HG03105	AFR	ESN	Female	NG28		mother	PAI96624 PAM56265	46006732283	14.8409	18906	3117292070	2963747646
HG03108	AFR	ESN	Female	NG29		mother	PAI73037 PAI73307	104615497096	33.7469	22851	3117292070	3005145123
HG03109	AFR	ESN	Male	NG29		father	PAK01817 PAK13675	68543320364	22.1107	22392	3117292070	3031083844
HG03111	AFR	ESN	Female	NG30		mother	PAK01686 PAK12856	78825681763	25.4276	23697	3117292070	2990408947
HG03112	AFR	ESN	Male	NG30		father	PAK01837 PAK13429	72696021343	23.4503	21015	3117292070	3027919719
HG03114	AFR	ESN	Female	NG31		mother	PAI75335 PAI76020	94978921671	30.6384	25468	3117292070	2999976490
HG03115	AFR	ESN	Male	NG31		father	PAI57236	48963604961	15.7947	12448	3117292070	2981069282
HG03117	AFR	ESN	Female	NG32		mother	PAK01323	35309854742	11.3903	24010	3117292070	2903415153
HG03124	AFR	ESN	Male	NG34		father	PAK01659	54236375091	17.4956	28250	3117292070	3004599807
HG03127	AFR	ESN	Male	NG35		father	PAK01689	39383502858	12.7044	24777	3117292070	2930023482
HG03130	AFR	ESN	Male	NG36		father	PAK01481	59112659877	19.0686	21792	3117292070	3027414385
HG03132	AFR	ESN	Female	NG37		mother	PAK01717	54386544790	17.544	25247	3117292070	2980830397
HG03133	AFR	ESN	Male	NG37		father	PAK01635	60759741944	19.5999	25184	3117292070	3017771072
HG03159	AFR	ESN	Female	NG46		mother	PAK01282 PAK12859 PAM60610	116722821441	37.6525	19270	3117292070	3000514248
HG03163	AFR	ESN	Male	NG47		father	PAK01701	46402444513	14.9685	31056	3117292070	2974270994
HG03171	AFR	ESN	Female			proband	PAH93792 PAI55003	108102194244	34.8717	12139	3117292070	3014725212
HG03172	AFR	ESN	Male	NG50		father	PAI07467	53533724703	17.2689	19777	3117292070	3003461245
HG03189	AFR	ESN	Female	NG56		mother	PAI57097	55823927458	18.0077	24941	3117292070	2980968383
HG03193	AFR	ESN	Male	NG57		father	PAI98839	35370644259	11.4099	26197	3117292070	2887436639
HG03198	AFR	ESN	Female	NG59		mother	PAK01382	59943452244	19.3366	22213	3117292070	2982831007
HG03199	AFR	ESN	Male	NG59		father	PAI99418	51772605597	16.7008	19139	3117292070	3001473868
HG03212	AFR	MSL	Female			proband	PAI98863	55995956623	18.0632	21281	3117292070	2975402454
HG03228	SAS	PJL	Male	PK38		father	PAK01675	42049523288	13.5644	14823	3117292070	2960293448
HG03238	SAS	PJL	Female	PK41		mother	PAI57231	51026216068	16.4601	18423	3117292070	2973094703
HG03240	AFR	GWD	Male	GB114		father	PAK09016	53817783618	17.3606	23395	3117292070	2999251011
HG03241	AFR	GWD	Female	GB114		mother	PAI07329	44388839263	14.319	24144	3117292070	2963155107
HG03247	AFR	GWD	Female	GB116		mother	PAI07466	41813123860	13.4881	17616	3117292070	2946961397
HG03258	AFR	GWD	Male	GB120		father	PAH91760	50642360790	16.3362	19829	3117292070	2991852298
HG03265	AFR	ESN	Male	NG63		father	PAK09050	50940942938	16.4326	24301	3117292070	3003436132
HG03300	AFR	ESN	Female	NG75		mother	PAK08982	58316901030	18.8119	21436	3117292070	2982197891
HG03301	AFR	ESN	Male	NG75		father	PAK08994	59668999993	19.2481	21764	3117292070	3017972937
HG03303	AFR	ESN	Female	NG76		mother	PAK13677	39915569746	12.876	21301	3117292070	2936543435
HG03307	AFR	ESN	Male	NG77		father	PAI06350	80657630460	26.0186	35194	3117292070	3030388771
HG03311	AFR	ESN	Male	NG78		father	PAI09072	51724663622	16.6854	24151	3117292070	2998538898
HG03342	AFR	ESN	Female	NG89		mother	PAK12669	49491526251	15.965	22176	3117292070	2962655113
HG03361	AFR	ESN	Male	NG95		father	PAI73052 PAI74483 PAM56928	136226799828	43.9441	23625	3117292070	3057023739
HG03372	AFR	ESN	Female	NG99		mother	PAH91489	50004133362	16.1304	25831	3117292070	2971107230
HG03373	AFR	ESN	Male	NG99		father	PAI05378	51711973921	16.6813	25662	3117292070	2988037727
HG03383	AFR	MSL	Female			proband	PAK02218	45269077369	14.6029	24733	3117292070	2963850585
HG03388	AFR	MSL	Male	SL28		father	PAI99335	37641236279	12.1423	22463	3117292070	2913709171
HG03391	AFR	MSL	Male			proband	PAI99288	44785859955	14.4471	22981	3117292070	2965568396
HG03393	AFR	MSL	Female			proband	PAM50541	45925860505	14.8148	13141	3117292070	2958558743
HG03394	AFR	MSL	Male	SL30		father	PAI73031	98929064480	31.9126	14379	3117292070	3046169144
HG03397	AFR	MSL	Male			proband	PAK16380	39245024610	12.6597	14042	3117292070	2920875187
HG03410	AFR	MSL	Female	SL35		mother	PAM48709	38640618759	12.4647	9617	3117292070	2921529068
HG03431	AFR	MSL	Female			proband	PAM50278	7099278075	2.29009	10162	3117292070	226038229
HG03437	AFR	MSL	Female			proband	PAK16132	27948987607	9.0158	7580	3117292070	2729467847
HG03439	AFR	MSL	Male			proband	PAK18065	48863819815	15.7625	8834	3117292070	2978555499
HG03442	AFR	MSL	Male			proband	PAK17843	47678126021	15.38	12993	3117292070	2973218687
HG03449	AFR	MSL	Female	SL49		mother	PAK15681	42607724528	13.7444	11450	3117292070	2942574500
HG03455	AFR	MSL	Female	SL51		mother	PAK14990	33758481463	10.8898	22885	3117292070	2875342953
HG03457	AFR	MSL	Male			proband	PAK14974	36631272487	11.8165	19663	3117292070	2901087012
HG03461	AFR	MSL	Female			proband	PAI57194	49116382196	15.844	21482	3117292070	2973798491
HG03462	AFR	MSL	Male			proband	PAK15040	39899600820	12.8708	19685	3117292070	2938256148
HG03470	AFR	MSL	Female	SL56		mother	PAK14774	36286939789	11.7055	20517	3117292070	2908944616
HG03473	AFR	MSL	Female	SL57		mother	PAK15711	30839438251	9.94821	24099	3117292070	2811047249
HG03476	AFR	MSL	Female	SL58		mother	PAI73023	116848006868	37.6929	16999	3117292070	3020020225
HG03484	AFR	MSL	Male	SL61		father	PAK16513	36401980130	11.7426	24443	3117292070	2900688110
HG03485	AFR	MSL	Female	SL61		mother	PAM53200 PAM67548	57626070899	18.5891	11182	3117292070	2977823570
HG03493	AFR	ESN	Female			proband	PAK08658	65891824062	21.2554	21781	3117292070	2990124325
HG03499	AFR	ESN	Female			proband	PAI07347	54426058896	17.5568	24355	3117292070	2988457478
HG03508	AFR	ESN	Female	NG105		mother	PAI89166	42761691620	13.7941	23751	3117292070	2957614196
HG03511	AFR	ESN	Female	NG106		mother	PAH91757	58455579185	18.8566	16907	3117292070	2975638109
HG03517	AFR	ESN	Female	NG108		mother	PAK08991	36316166854	11.7149	25344	3117292070	2908927978
HG03518	AFR	ESN	Male	NG108		father	PAK09041	43396195840	13.9988	23949	3117292070	2953455295
HG03521	AFR	ESN	Male	NG109		father	PAI73033	99790744363	32.1906	13572	3117292070	3056952340
HG03539	AFR	GWD	Female	GB125		mother	PAK06485 PAK12860	103406148866	33.3568	24062	3117292070	3008974920
HG03548	AFR	MSL	Female			proband	PAI73070	70853915384	22.8561	23361	3117292070	3000411242
HG03577	AFR	MSL	Male	SL72		father	PAI74392	69791640174	22.5134	17322	3117292070	3035879228
HG03582	AFR	MSL	Male	SL73		father	PAI55758	60860970897	19.6326	23275	3117292070	3017281292
HG03593	SAS	BEB	Male			proband	PAM49345	58902033104	19.0007	19934	3117292070	3007982753
HG03595	SAS	BEB	Female	BD7		mother	PAI55696	59190695277	19.0938	30739	3117292070	2989201242
HG03598	SAS	BEB	Female	BD8		mother	PAM49923	62299896080	20.0967	10183	3117292070	3001880984
HG03600	SAS	BEB	Male	BD9		father	PAM49122	39981117054	12.8971	17556	3117292070	2944117296
HG03604	SAS	BEB	Female			proband	PAI55718	72889933489	23.5129	17453	3117292070	3006079517
HG03607	SAS	BEB	Female	BD11		mother	PAI76674	55274325918	17.8304	21463	3117292070	2981020628
HG03633	SAS	PJL	Male	PK49		father	PAK14860	28553647539	9.21085	16589	3117292070	2726934299
HG03639	SAS	PJL	Male	PK51		father	PAK26393	28520930633	9.2003	21742	3117292070	2725224588
HG03640	SAS	PJL	Female	PK51		mother	PAK14174 PAM93080	60444574234	19.4982	19146	3117292070	2988025603
HG03644	SAS	STU	Male			proband	PAK14298 PAM92754	47244222175	15.2401	19995	3117292070	2980490196
HG03645	SAS	STU	Female			proband	PAK11552 PAM67548 PAM92918	66891633537	21.5779	16176	3117292070	2994154404
HG03650	SAS	PJL	Female	PK52		mother	PAK11447	39719868702	12.8129	16225	3117292070	2942848724
HG03672	SAS	STU	Male			proband	PAK11437	35700603148	11.5163	22615	3117292070	2891299890
HG03673	SAS	STU	Female	ST10		mother	PAK11456	47858739031	15.4383	16652	3117292070	2968092861
HG03681	SAS	STU	Male			proband	PAM81902 PAM92849	67928300667	21.9124	11625	3117292070	3038117338
HG03686	SAS	STU	Male			proband	PAM80972 PAM92814	51735314768	16.6888	11026	3117292070	3000735019
HG03687	SAS	STU	Male			proband	PAI76670	120098264245	38.7414	16283	3117292070	3054770160
HG03689	SAS	STU	Female			proband	PAM92529	27416630563	8.84407	15177	3117292070	2737464628
HG03690	SAS	STU	Female			proband	PAM67626 PAM92859	42215050572	13.6178	15795	3117292070	2950588552
HG03695	SAS	STU	Male			proband	PAM92511	31250285205	10.0807	10428	3117292070	2836107592
HG03697	SAS	STU	Male			proband	PAM67544 PAM92450	50691988639	16.3523	15387	3117292070	3007264412
HG03703	SAS	PJL	Female	PK60		mother	PAM92525	26848138723	8.66069	8195	3117292070	2713169148
HG03705	SAS	PJL	Male	PK61		father	PAM92871	52292753886	16.8686	9490	3117292070	3007385588
HG03708	SAS	PJL	Male	PK62		father	PAM51419	34492537752	11.1266	6367	3117292070	2878094655
HG03709	SAS	PJL	Female	PK62		mother	PAM48546	50546361378	16.3053	9682	3117292070	2983964399
HG03711	SAS	STU	Male			proband	PAM61581	31190753726	10.0615	16931	3117292070	2818340950
HG03714	SAS	ITU	Female			proband	PAK06741	56658963116	18.2771	18622	3117292070	2991808267
HG03721	SAS	ITU	Female	IT3		mother	PAI05668	60176579032	19.4118	18545	3117292070	2989516848
HG03722	SAS	ITU	Female	IT2		mother	PAI06524	40144173631	12.9497	24149	3117292070	2947469609
HG03727	SAS	ITU	Male	IT3		father	PAI05364	45564240450	14.6981	19368	3117292070	2979851814
HG03729	SAS	ITU	Male			proband	PAI06351 PAM56274	71338714370	23.0125	25444	3117292070	3036180560
HG03730	SAS	ITU	Female			proband	PAI99227	37668562293	12.1511	21941	3117292070	2926331071
HG03740	SAS	STU	Male			proband	PAM61523	39801759901	12.8393	18257	3117292070	2943621761
HG03741	SAS	STU	Female			proband	PAK15679	34182757836	11.0267	14351	3117292070	2863098573
HG03742	SAS	ITU	Male			proband	PAI99302 PAK13487	47884010674	15.4465	22259	3117292070	2993444376
HG03746	SAS	STU	Male			proband	PAM48506	50637336060	16.3346	13010	3117292070	2989614987
HG03753	SAS	STU	Male			proband	PAK16395	74617131855	24.07	8653	3117292070	3028191849
HG03756	SAS	STU	Female			proband	PAK18197	35024824300	11.2983	12216	3117292070	2905751870
HG03760	SAS	STU	Female			proband	PAI99259	45171835043	14.5716	21817	3117292070	2971262408
HG03761	SAS	PJL	Male	PK63		father	PAI98830 PAM93917	46258938589	14.9222	18051	3117292070	2998575414
HG03780	SAS	ITU	Female			proband	PAH91476	38308635015	12.3576	22626	3117292070	2933441523
HG03781	SAS	ITU	Female			proband	PAI07317	60403196202	19.4849	22173	3117292070	2987752308
HG03784	SAS	ITU	Female			proband	PAI07294	83315626782	26.876	17300	3117292070	3007795784
HG03786	SAS	ITU	Male			proband	PAK09018	67083047625	21.6397	21520	3117292070	3035590242
HG03792	SAS	ITU	Male			proband	PAI07457	68442170216	22.0781	19575	3117292070	3041006887
HG03793	SAS	BEB	Female	BD15		mother	PAK08843	43562987935	14.0526	12885	3117292070	2952595037
HG03794	SAS	BEB	Male	BD15		father	PAH91208 PAK13480	75206781513	24.2603	25444	3117292070	3048749520
HG03797	SAS	BEB	Male	BD16		father	PAI74450	53130196500	17.1388	20880	3117292070	2999335489
HG03800	SAS	BEB	Male	BD17		father	PAH91504	67610506931	21.8098	17515	3117292070	3029907185
HG03802	SAS	BEB	Female	BD18		mother	PAK08040 PAM61456	74862174338	24.1491	20033	3117292070	3004191437
HG03803	SAS	BEB	Male	BD18		father	PAK08310	27077045787	8.73453	21683	3117292070	2661921538
HG03805	SAS	BEB	Female	BD19		mother	PAK08312 PAM61454	30586787761	9.86671	29172	3117292070	2812780952
HG03809	SAS	BEB	Male			proband	PAI07105 PAM56926	66733958386	21.5271	20848	3117292070	3040892116
HG03812	SAS	BEB	Male			proband	PAK09098 PAK12853	62719486830	20.2321	22628	3117292070	3027456140
HG03816	SAS	BEB	Female			proband	PAI99032 PAK12988	86642899439	27.9493	21588	3117292070	3003752234
HG03821	SAS	BEB	Male	BD24		father	PAI07134 PAK12885	67695365828	21.8372	15711	3117292070	3029180685
HG03824	SAS	BEB	Male	BD25		father	PAI06532 PAK13432	39440690805	12.7228	20566	3117292070	2939534538
HG03830	SAS	BEB	Male	BD27		father	PAI98730	42263140735	13.6333	20678	3117292070	2961514290
HG03836	SAS	STU	Female			proband	PAI96691 PAM78770	45665176320	14.7307	13716	3117292070	2972507208
HG03837	SAS	STU	Male			proband	PAI74395 PAI76443	118659378880	38.2772	12913	3117292070	3070978842
HG03838	SAS	STU	Female			proband	PAI99189	36455372837	11.7598	17940	3117292070	2912216323
HG03842	SAS	STU	Female			proband	PAI96620 PAM81743	38521291507	12.4262	14679	3117292070	2940402771
HG03844	SAS	STU	Male			proband	PAI97067	29750666439	9.59699	19565	3117292070	2764982668
HG03848	SAS	STU	Male			proband	PAI99329 PAK01456	37425157958	12.0726	16022	3117292070	2922628849
HG03854	SAS	STU	Male			proband	PAK01874 PAM78701 PAM92151	83585141567	26.9629	9199	3117292070	3045226159
HG03856	SAS	STU	Male			proband	PAK01738 PAM67990 PAM78709	60441707994	19.4973	12165	3117292070	3027184220
HG03862	SAS	ITU	Female			proband	PAK09025	63841396070	20.594	20923	3117292070	2988711485
HG03863	SAS	ITU	Female			proband	PAI75171	53681944462	17.3168	11062	3117292070	2981069823
HG03869	SAS	ITU	Male			proband	PAK09020	47554085286	15.34	20583	3117292070	2997736311
HG03870	SAS	ITU	Male			proband	PAI07472	35407856757	11.4219	22255	3117292070	2887376645
HG03871	SAS	ITU	Male			proband	PAK08980	39256485461	12.6634	19662	3117292070	2931730386
HG03872	SAS	ITU	Male			proband	PAM53642 PAM61470	49476316803	15.9601	12231	3117292070	2993785827
HG03882	SAS	ITU	Female			proband	PAM61122	82482478622	26.6073	8834	3117292070	3006907376
HG03886	SAS	STU	Female	ST16		mother	PAK01519 PAK02555	13550662496	4.37118	20211	3117292070	1242871426
HG03888	SAS	STU	Female			proband	PAI99345 PAK01374	32833413189	10.5914	19145	3117292070	2871163187
HG03890	SAS	STU	Male			proband	PAK01846	16428994445	5.29968	16972	3117292070	1736211388
HG03894	SAS	STU	Female	ST111		mother	PAI99465	14925763512	4.81476	22494	3117292070	1479534477
HG03895	SAS	STU				proband	PAI99267 PAK01718	28092606104	9.06213	23605	3117292070	2750050561
HG03900	SAS	STU	Male			proband	PAI99450 PAM77665	58561464774	18.8908	13595	3117292070	3010960414
HG03904	SAS	BEB	Female	BD30		mother	PAI06326 PAM56944	62281697849	20.0909	20830	3117292070	2984723654
HG03916	SAS	BEB	Female			proband	PAI06547 PAM61149	73380371888	23.6711	21034	3117292070	2989556064
HG03925	SAS	BEB	Female	BD37		mother	PAI09034	49328308072	15.9124	30099	3117292070	2976318012
HG03928	SAS	BEB	Female	BD38		mother	PAK13204	73179403830	23.6063	14508	3117292070	2999513835
HG03929	SAS	BEB	Male	BD38		father	PAK12870	65024905823	20.9758	12984	3117292070	3026815148
HG03931	SAS	BEB	Female			proband	PAK12344	75484489671	24.3498	17439	3117292070	2996709074
HG03940	SAS	BEB	Female	BD42		mother	PAK12973	55162841354	17.7945	14674	3117292070	2985917329
HG03941	SAS	BEB	Male	BD42		father	PAM61146	55263340000	17.8269	6422	3117292070	3019545139
HG03947	SAS	STU	Female			proband	PAI99198 PAK01704	32341692960	10.4328	18068	3117292070	2859558567
HG03963	SAS	ITU	Male			proband	PAM52459 PAM61509	29501821603	9.51672	13220	3117292070	2749080990
HG03965	SAS	ITU	Male			proband	PAM52134 PAM58455	41257789715	13.309	12559	3117292070	2949534459
HG03968	SAS	ITU	Female			proband	PAM53652 PAM62312	43374889112	13.9919	15002	3117292070	2972649163
HG03972	SAS	ITU	Female			proband	PAI73079	60581152047	19.5423	12250	3117292070	2988823005
HG03973	SAS	ITU	Female			proband	PAM59360	60399415376	19.4837	14627	3117292070	2985297211
HG03976	SAS	ITU	Male			proband	PAM59232	62318869798	20.1029	10721	3117292070	3031394620
HG03977	SAS	ITU	Female			proband	PAM59278	68340279290	22.0453	8765	3117292070	2995839597
HG03990	SAS	STU	Male			proband	PAK14972	47568421635	15.3447	9333	3117292070	2990455456
HG03999	SAS	STU	Male			proband	PAK14758 PAM92115	34469751702	11.1193	15945	3117292070	2878144312
HG04006	SAS	STU	Male			proband	PAK26403	47350840207	15.2745	8825	3117292070	2992048992
HG04014	SAS	ITU	Female			proband	PAK26405	28953240863	9.33976	19834	3117292070	2779262672
HG04015	SAS	ITU	Male			proband	PAK14697	32220847545	10.3938	21717	3117292070	2832311841
HG04017	SAS	ITU	Male			proband	PAK15009 PAM92200	45968113878	14.8284	16708	3117292070	2992901323
HG04018	SAS	ITU	Female			proband	PAK26834	28351669145	9.1457	23968	3117292070	2762909986
HG04020	SAS	ITU	Male			proband	PAM55780 PAM80990	62942889742	20.3042	12171	3117292070	3028614869
HG04022	SAS	ITU	Male			proband	PAK11460	26965692800	8.69861	21921	3117292070	2671551930
HG04024	SAS	ITU	Female			proband	PAK17854	39784497465	12.8337	19533	3117292070	2950407785
HG04025	SAS	ITU	Female			proband	PAM55190	8773925415	2.8303	16460	3117292070	501458108
HG04039	SAS	STU	Male			proband	PAI54985 PAI74284	83508497910	26.9382	21367	3117292070	3059535964
HG04062	SAS	ITU	Female			proband	PAI73074 PAI76704	75621996286	24.3942	21027	3117292070	3002909142
HG04070	SAS	ITU	Female			proband	PAK11429 PAM93088	43156431522	13.9214	13635	3117292070	2956851361
HG04099	SAS	STU	Female	ST203		mother	PAK14996	33651542406	10.8553	11834	3117292070	2882451322
HG04118	SAS	ITU	Female			proband	PAK15592	14039207950	4.52878	11028	3117292070	1348342433
HG04128	SAS	BEB	Male			proband	PAI75728	47354667203	15.2757	22515	3117292070	2988629019
HG04131	SAS	BEB	Male	BD44		father	PAK13514	96250306305	31.0485	9254	3117292070	3061918632
HG04132	SAS	BEB	Female	BD44		mother	PAK13663	50886880162	16.4151	17377	3117292070	2968036207
HG04140	SAS	BEB	Male	BD47		father	PAK13107 PAM61449	83519353546	26.9417	16154	3117292070	3041634784
HG04146	SAS	BEB	Male	BD49		father	PAM49083	40336031188	13.0116	22648	3117292070	2950354453
HG04147	SAS	BEB	Female	BD49		mother	PAM49309	55383501043	17.8656	22845	3117292070	2975944795
HG04149	SAS	BEB	Male	BD50		father	PAI74459 PAI75571 PAM56290	158517601842	51.1347	21469	3117292070	3063707474
HG04156	SAS	BEB	Female	BD52		mother	PAM49404	38997826159	12.5799	15645	3117292070	2936311621
HG04177	SAS	BEB	Female			proband	PAM49330	46872209226	15.1201	17342	3117292070	2968900259
HG04180	SAS	BEB	Female	BD60		mother	PAM47396	45078262359	14.5414	17078	3117292070	2972117169
HG04183	SAS	BEB	Female	BD61		mother	PAM47516	37041831799	11.949	15244	3117292070	2924777306
HG04186	SAS	BEB	Female	BD62		mother	PAM47495	45121922813	14.5555	20098	3117292070	2959516001
HG04191	SAS	BEB	Male	BD64		father	PAM48072	43699475426	14.0966	19526	3117292070	2970718887
HG04192	SAS	BEB	Female	BD64		mother	PAK11531	39527103518	12.7507	18908	3117292070	2952358464
HG04194	SAS	BEB	Male			proband	PAK11560	40721865999	13.1361	21646	3117292070	2958063766
HG04198	SAS	ITU	Male	IT220		father	PAK11430 PAM80968	69382266373	22.3814	13320	3117292070	3025238279
HG04200	SAS	ITU	Female	IT220		mother	PAM50178 PAM94029	64160830608	20.697	13896	3117292070	2987638715
HG04210	SAS	STU	Male	ST186		father	PAK10992	33019851005	10.6516	15042	3117292070	2842763364
HG04227	SAS	STU	Female	ST232		mother	PAK26458	48658975559	15.6964	15038	3117292070	2970852768
NA06989	EUR	CEU	Female	1328		mother	PAK11544	69531881092	22.4296	12644	3117292070	2997816860
NA07014	EUR	CEU	Female	13292		mother	PAK11427	40945102343	13.2081	35630	3117292070	2964743376
NA07019	EUR	CEU	Female	1340		mother	PAK14983 PAK14991	32823355416	10.5882	18462	3117292070	2864219954
NA07048	EUR	CEU	Male	1341		father	PAK14461	44095626585	14.2244	18938	3117292070	2978132543
NA07348	EUR	CEU	Female	1345		mother	PAK14469	32505852751	10.4858	20786	3117292070	2838893216
NA10835	EUR	CEU	Male	1416		father	PAK14645	32583733068	10.5109	18168	3117292070	2835024318
NA10839	EUR	CEU	Female	1420		mother	PAH91203	40812055294	13.1652	17375	3117292070	2948195019
NA10842	EUR	CEU	Male	1423		father	PAK07975	54363953954	17.5368	34400	3117292070	3014791266
NA10843	EUR	CEU	Female	1423		mother	PAK08017 PAK12761	89555124521	28.8887	41143	3117292070	3014318232
NA10850	EUR	CEU	Female	1344		mother	PAH92074 PAK12534	57992639537	18.7073	37421	3117292070	2987656597
NA10851	EUR	CEU	Male	1344		father	PAK07905 PAK12865	85390720306	27.5454	23545	3117292070	3050123060
NA10852	EUR	CEU	Female	1346		mother	PAK09055	41242823022	13.3041	37268	3117292070	2968867154
NA10856	EUR	CEU	Male	1350		father	PAK08164 PAK13238	50549331847	16.3062	18811	3117292070	2995898301
NA10857	EUR	CEU	Male	1346		father	PAK09017	35657744580	11.5025	27159	3117292070	2895233824
NA10859	EUR	CEU	Female	1347		mother	PAK09049	40007021881	12.9055	21176	3117292070	2949393613
NA10861	EUR	CEU	Female	1362		mother	PAK06859	74812443949	24.133	14620	3117292070	2996992173
NA12335	EUR	CEU	Male	1330		father	PAK06869	48975349310	15.7985	41481	3117292070	3012179804
NA12336	EUR	CEU	Female	1330		mother	PAK08989	51553611079	16.6302	38515	3117292070	2992698217
NA12376	EUR	CEU	Female	1353		mother	PAK09034 PAK13232	43939854870	14.1741	31563	3117292070	2963605085
NA12386	EUR	CEU	Female	1354		mother	PAI07342	36981327400	11.9295	25064	3117292070	2935813963
NA12766	EUR	CEU	Male	1451		father	PAK06710	51944072579	16.7562	31332	3117292070	3015975944
NA12801	EUR	CEU	Male	1454		father	PAK06712	41997386294	13.5475	22125	3117292070	2950840453
NA12802	EUR	CEU	Female	1454		mother	PAI07316	64019554619	20.6515	16784	3117292070	2995129179
NA12877	EUR	CEU	Male	1463	x	father	PAI07332	50840703866	16.4002	21735	3117292070	2993351784
NA12878	EUR	CEU	Female	1463	x	mother	PAI05620	51913935425	16.7464	19767	3117292070	2973412042
NA12889	EUR	CEU	Male	1463	x	paternal grandfather	PAI07461	51858197872	16.7285	27428	3117292070	2997372637
NA12890	EUR	CEU	Female	1463	x	paternal grandmother	PAK09027	73372856820	23.6687	19875	3117292070	2991422467
NA12891	EUR	CEU	Male	1463	x	maternal grandfather	PAK09101	50341869272	16.2393	16608	3117292070	2997853227
NA12892	EUR	CEU	Female	1463	x	maternal grandmother	PAI07303 PAK08974 PAK09030	93667003942	30.2152	14599	3117292070	3011733570
NA15204	EUR	CEU	Female				PAK09040	65950269661	21.2743	24201	3117292070	3000149572
NA15208	EUR	CEU	Male				PAM54239	75173937790	24.2497	7892	3117292070	3048899049
NA15725	EUR	CEU	Male				PAM47403	49912314628	16.1007	12669	3117292070	3006743821
NA15727	EUR	CEU	Male				PAM47414	49721102979	16.0391	23591	3117292070	3008436942
NA15728	EUR	CEU	Male				PAM49556	49940124994	16.1097	17554	3117292070	3031389274
NA15729	EUR	CEU	Female				PAM48237	58763239592	18.9559	17132	3117292070	2984524594
NA15730	EUR	CEU	Female				PAM48095	44585916226	14.3826	28515	3117292070	2981202828
NA15732	EUR	CEU	Female				PAM49588	65671471159	21.1843	31448	3117292070	3008464370
NA18498	AFR	YRI	Male	Y003		father	PAK14527	31297443939	10.0959	11106	3117292070	2808353158
NA18499	AFR	YRI	Female	Y003		mother	PAK14419 PAM92378	30938720312	9.98023	11700	3117292070	2821051027
NA18502	AFR	YRI	Female	Y004		mother	PAK01714	45661402501	14.7295	41763	3117292070	2974958534
NA18504	AFR	YRI	Male	Y005		father	PAK01915	30084770873	9.70476	39919	3117292070	2778735162
NA18510	AFR	YRI	Male			proband	PAK01732	30217035060	9.74743	38690	3117292070	2796611774
NA18516	AFR	YRI	Male	Y013		father	PAI99461	15886099308	5.12455	25883	3117292070	1645901015
NA18520	AFR	YRI	Female	Y014		mother	PAK01459 PAM93819	41507290896	13.3894	16877	3117292070	2930266273
NA18523	AFR	YRI	Female	Y016		mother	PAK01509 PAM92205	46445360858	14.9824	15976	3117292070	2964227660
NA18525	EAS	CHB	Female			proband	PAM48227	26927572706	8.68631	19467	3117292070	2685998510
NA18526	EAS	CHB	Female			proband	PAH92187	34808029874	11.2284	11640	3117292070	2889632873
NA18528	EAS	CHB	Female			proband	PAH92009	46251467758	14.9198	25091	3117292070	2971697132
NA18530	EAS	CHB	Male			proband	PAH92212	50104118454	16.1626	23992	3117292070	2998144327
NA18532	EAS	CHB	Female			proband	PAH92217	54912704570	17.7138	34385	3117292070	2985025372
NA18537	EAS	CHB	Female			proband	PAK06837	80031822756	25.8167	16099	3117292070	2996975517
NA18538	EAS	CHB	Female			proband	PAK09066	36061622661	11.6328	22474	3117292070	2848983635
NA18539	EAS	CHB	Female			proband	PAK09059	54562513964	17.6008	27924	3117292070	2978698993
NA18540	EAS	CHB	Female			proband	PAK06868	61288833303	19.7706	20700	3117292070	2982212299
NA18544	EAS	CHB	Male			proband	PAI06329	37564258490	12.1175	24091	3117292070	2918817930
NA18546	EAS	CHB	Male			proband	PAH91503	46771677160	15.0876	16732	3117292070	2983981687
NA18552	EAS	CHB	Female			proband	PAH91165	38991841270	12.578	17254	3117292070	2933845357
NA18553	EAS	CHB	Female			proband	PAI05647 PAK12992	76170105954	24.571	23885	3117292070	3008539261
NA18555	EAS	CHB	Female			proband	PAI05617 PAM56322	81012485356	26.1331	21155	3117292070	2994971281
NA18565	EAS	CHB	Female			proband	PAK08015	38630047195	12.4613	16008	3117292070	2932067857
NA18566	EAS	CHB	Female			proband	PAI06367 PAK12615 PAK12971	76228261073	24.5898	22400	3117292070	2993791417
NA18567	EAS	CHB	Female			proband	PAK08156 PAK12871	55463233683	17.8914	18332	3117292070	2977642677
NA18570	EAS	CHB	Female			proband	PAM58719	40019977862	12.9097	19500	3117292070	2947559745
NA18571	EAS	CHB	Female			proband	PAM60087	46965297560	15.1501	22817	3117292070	2966359004
NA18577	EAS	CHB	Female			proband	PAM58490	57368472772	18.506	38953	3117292070	2983558450
NA18579	EAS	CHB	Female			proband	PAM61450	42255990116	13.631	32950	3117292070	2962392493
NA18591	EAS	CHB	Female			proband	PAM58575	42933494362	13.8495	20416	3117292070	2961066344
NA18592	EAS	CHB	Female			proband	PAK13670	41513041002	13.3913	19451	3117292070	2958858595
NA18595	EAS	CHB	Female			proband	PAM56356	38662954098	12.4719	14585	3117292070	2903162915
NA18599	EAS	CHB	Female			proband	PAM58565	39142957987	12.6268	16579	3117292070	2946738204
NA18603	EAS	CHB	Male			proband	PAK26411	54299074847	17.5158	20130	3117292070	3019220445
NA18605	EAS	CHB	Male			proband	PAK27306	74221502598	23.9424	16042	3117292070	3036671460
NA18612	EAS	CHB	Male			proband	PAK26679	60148442091	19.4027	19054	3117292070	3022935941
NA18616	EAS	CHB	Female			proband	PAK26880	39047120803	12.5958	35614	3117292070	2941582037
NA18621	EAS	CHB	Male			proband	PAK14741	33323435029	10.7495	23414	3117292070	2848156718
NA18623	EAS	CHB	Male			proband	PAK26683	13278964564	4.28354	31412	3117292070	1219041365
NA18625	EAS	CHB	Female			proband	PAK26433	52681176473	16.9939	45610	3117292070	2977849584
NA18632	EAS	CHB	Male			proband	PAK26634	66984268402	21.6078	20496	3117292070	3036346271
NA18637	EAS	CHB	Male			proband	PAK15032	38796600807	12.515	19400	3117292070	2930777383
NA18639	EAS	CHB	Male			proband	PAK14368	39685298545	12.8017	10525	3117292070	2929041819
NA18642	EAS	CHB	Female			proband	PAK14404	61692354978	19.9008	20596	3117292070	2983937340
NA18741	EAS	CHB	Female			proband	PAK26647	61774060354	19.9271	15446	3117292070	2990725812
NA18853	AFR	YRI	Male	Y018		father	PAK01632	48121617764	15.5231	15839	3117292070	2982233827
NA18859	AFR	YRI	Male	Y012		father	PAI99247 PAM91959	39181369414	12.6392	24618	3117292070	2937443488
NA18862	AFR	YRI	Male	Y024		father	PAM93071	33873673353	10.927	10781	3117292070	2865835465
NA18867	AFR	YRI	Female	Y007		mother	PAM93214	14569490882	4.69984	12686	3117292070	1459033858
NA18868	AFR	YRI	Male	Y007		father	PAM92900 PAM93753	36065394906	11.634	23455	3117292070	2913266448
NA18873	AFR	YRI	Female	Y019		mother	PAM92246 PAM93078	40162994468	12.9558	10009	3117292070	2939921843
NA18874	AFR	YRI	Male	Y019		father	PAM80986 PAM93861	32137923292	10.3671	16025	3117292070	2843599617
NA18912	AFR	YRI	Female	Y028		mother	PAM93964	30076198073	9.702	18245	3117292070	2825748053
NA18913	AFR	YRI	Male	Y028		father	PAM81056 PAM92950	44053888418	14.2109	13951	3117292070	2965091374
NA18940	EAS	JPT	Male			proband	PAM51375	15421542595	4.97469	11815	3117292070	1561681137
NA18941	EAS	JPT	Female			proband	PAM50445 PAM93957	76837794566	24.7864	8277	3117292070	2999384849
NA18942	EAS	JPT	Female			proband	PAK18028	13866165476	4.47296	11372	3117292070	1327870536
NA18944	EAS	JPT	Male			proband	PAM50038 PAM93679	64376762919	20.7667	10850	3117292070	3022002954
NA18946	EAS	JPT	Female			proband	PAK08072	55976280504	18.0569	26387	3117292070	2982530811
NA18947	EAS	JPT	Female			proband	PAK09019	36266225332	11.6988	28117	3117292070	2903835977
NA18953	EAS	JPT	Male			proband	PAI06390	42568621313	13.7318	25305	3117292070	2958390368
NA18956	EAS	JPT	Female			proband	PAK09100	43699819533	14.0967	27099	3117292070	2958358531
NA18960	EAS	JPT	Male			proband	PAK09044	54662815697	17.6332	28512	3117292070	3011719188
NA18965	EAS	JPT	Male			proband	PAK08053	54240768943	17.497	28938	3117292070	3017895871
NA18966	EAS	JPT	Male			proband	PAK07931 PAK13214	48955551861	15.7921	23886	3117292070	2971226060
NA18968	EAS	JPT	Female			proband	PAK08064 PAK13093	107046759743	34.5312	20864	3117292070	3001404695
NA18969	EAS	JPT	Female			proband	PAK09070	35273769687	11.3786	25404	3117292070	2901816313
NA18971	EAS	JPT	Male			proband	PAK06848 PAK12629	51856665070	16.728	20148	3117292070	2994289152
NA18972	EAS	JPT	Female			proband	PAH92073	58778246746	18.9607	17352	3117292070	2991767371
NA18974	EAS	JPT	Male			proband	PAK06843	67563993704	21.7948	27180	3117292070	3040243612
NA18977	EAS	JPT	Male			proband	PAI06346	68000707641	21.9357	13249	3117292070	3032538631
NA18980	EAS	JPT	Female			proband	PAK08985	105063973105	33.8916	15534	3117292070	2993805601
NA18981	EAS	JPT	Female			proband	PAI07456	41384709779	13.3499	28623	3117292070	2955553870
NA18983	EAS	JPT	Male			proband	PAK08250 PAM56362	58577244615	18.8959	32009	3117292070	3023123554
NA18988	EAS	JPT	Male			proband	PAM92686	80945833425	26.1116	7517	3117292070	3028872206
NA18989	EAS	JPT	Male			proband	PAM52194 PAM92739	62829928556	20.2677	24150	3117292070	3024315423
NA19001	EAS	JPT	Female			proband	PAM93997	28814123464	9.29488	45118	3117292070	2804776923
NA19003	EAS	JPT	Female			proband	PAM92992	35827251013	11.5572	9812	3117292070	2911421243
NA19011	EAS	JPT	Female			proband	PAK14644 PAM92007	32650132441	10.5323	13119	3117292070	2869514443
NA19012	EAS	JPT	Male			proband	PAK11471	28079978586	9.05806	14308	3117292070	2716596145
NA19017	AFR	LWK	Female			proband	PAK26952	46980685636	15.1551	18629	3117292070	2965061784
NA19019	AFR	LWK	Female			proband	PAK14605 PAM93178	29462878141	9.50415	11384	3117292070	2760979072
NA19022	AFR	LWK	Female			proband	PAK14630	27914089309	9.00454	7472	3117292070	2704283167
NA19024	AFR	LWK	Female			proband	PAK14625 PAM92019	40377324504	13.0249	9839	3117292070	2937097739
NA19027	AFR	LWK	Male			proband	PAK14603	9472715395	3.05571	10843	3117292070	549448564
NA19028	AFR	LWK	Male			proband	PAK11825 PAM93709	36672883948	11.83	15217	3117292070	2907915715
NA19031	AFR	LWK	Male			proband	PAM61662 PAM68006	40109526237	12.9386	9310	3117292070	2920674123
NA19037	AFR	LWK	Female			proband	PAM61502 PAM67893	40159953568	12.9548	14344	3117292070	2945655213
NA19043	AFR	LWK	Male			proband	PAM61577 PAM68081	42497070343	13.7087	14809	3117292070	2948215775
NA19055	EAS	JPT	Male			proband	PAM59895	29918592411	9.65116	29758	3117292070	2753117071
NA19059	EAS	JPT	Female			proband	PAM59793	43720559274	14.1034	7106	3117292070	2948048735
NA19068	EAS	JPT	Male			proband	PAM61485	34240659655	11.0454	16825	3117292070	2868698670
NA19070	EAS	JPT	Male			proband	PAM59791	14756793066	4.76026	8903	3117292070	1445395395
NA19080	EAS	JPT	Female			proband	PAM61640	47705673856	15.3889	8204	3117292070	2949456915
NA19086	EAS	JPT	Male			proband	PAK18029 PAM81905	36945099812	11.9178	18629	3117292070	2897697569
NA19096	AFR	YRI	Male	Y041		father	PAK17859	34064502616	10.9885	19739	3117292070	2863945707
NA19101	AFR	YRI	Male	Y042		father	PAK15555	35817752789	11.5541	28874	3117292070	2896124518
NA19113	AFR	YRI	Male	Y079		father	PAK15676 PAM67674	39153222911	12.6301	21362	3117292070	2938677003
NA19114	AFR	YRI	Female	Y079		mother	PAM59737 PAM68016	40121164377	12.9423	10373	3117292070	2940839967
NA19118	AFR	YRI	Female	Y100		mother	PAK16341	37857226255	12.212	16745	3117292070	2932247516
NA19119	AFR	YRI	Male	Y060		father	PAM59699	34983317085	11.2849	10153	3117292070	2877546479
NA19122	AFR	YRI	Female	Y061		mother	PAM50443 PAM81873	24354541433	7.8563	10440	3117292070	2544319508
NA19127	AFR	YRI	Female	Y077	x	mother	PAK01527	41068434774	13.2479	23218	3117292070	2946507694
NA19128	AFR	YRI	Male	Y077	x	father	PAK01283	32665943287	10.5374	19586	3117292070	2845597039
NA19129	AFR	YRI	Female	Y077	x	child	PAK01772 PAM47494	69928138237	22.5575	16469	3117292070	2982492076
NA19137	AFR	YRI	Female	Y043		mother	PAI99187	33556350504	10.8246	17729	3117292070	2881217474
NA19144	AFR	YRI	Male	Y074		father	PAI99201	50253367874	16.2108	32895	3117292070	2999779776
NA19146	AFR	YRI	Male	Y075		father	PAK01960 PAM67540	38404181177	12.3884	29096	3117292070	2930426330
NA19147	AFR	YRI	Female	Y075		mother	PAK01236 PAM93084	49193320568	15.8688	10021	3117292070	2970254019
NA19153	AFR	YRI	Male	Y072		father	PAK01725	33559793197	10.8257	18013	3117292070	2855273293
NA19189	AFR	YRI	Male	Y111		father	PAK14358	42566928487	13.7313	13083	3117292070	2954795959
NA19193	AFR	YRI	Female	Y112		mother	PAK26663 PAM78852	41247759730	13.3057	13703	3117292070	2947190212
NA19197	AFR	YRI	Female	Y035		mother	PAK26439	33385162839	10.7694	14415	3117292070	2866056357
NA19207	AFR	YRI	Male	Y051		father	PAK26513	29051207478	9.37136	18906	3117292070	2735093932
NA19238	AFR	YRI	Female	Y117		mother	PAK15020	58485810237	18.8664	10153	3117292070	2958256770
NA19307	AFR	LWK	Male			proband	PAK14980 PAM81896	23745158087	7.65973	20139	3117292070	2447140115
NA19310	AFR	LWK	Female			proband	PAK15006 PAM68015	35382012674	11.4136	22884	3117292070	2905740280
NA19315	AFR	LWK	Female			proband	PAK14985 PAM81731	53410156634	17.2291	10967	3117292070	2973274964
NA19319	AFR	LWK	Male			proband	PAI99430	30097585079	9.7089	33647	3117292070	2792799430
NA19327	AFR	LWK	Female			proband	PAI99443	50916424300	16.4247	11365	3117292070	2967022197
NA19328	AFR	LWK	Female			proband	PAI99503	35293813165	11.3851	34125	3117292070	2918392787
NA19331	AFR	LWK	Male			proband	PAK01876 PAM48111	45100307967	14.5485	21537	3117292070	2980490690
NA19338	AFR	LWK	Female			proband	PAK01887	29496163066	9.51489	27626	3117292070	2804273766
NA19347	AFR	LWK	Male			proband	PAK01824 PAM47412	50276396290	16.2182	21663	3117292070	3001706534
NA19350	AFR	LWK	Male			proband	PAK01552	32582724686	10.5106	18819	3117292070	2840217005
NA19351	AFR	LWK	Female			proband	PAK01746	30553560300	9.85599	12707	3117292070	2798221865
NA19352	AFR	LWK	Male			proband	PAI99484	48064074016	15.5045	38315	3117292070	2988339794
NA19355	AFR	LWK	Female			proband	PAK01327 PAM68046	42337009563	13.6571	34224	3117292070	2964560774
NA19383	AFR	LWK	Male			proband	PAI98842	32371693547	10.4425	36757	3117292070	2840889319
NA19385	AFR	LWK	Male			proband	PAI99477	27956707625	9.01829	38203	3117292070	2720311174
NA19391	AFR	LWK	Female			proband	PAI99434 PAM81008	36613844153	11.8109	23376	3117292070	2924918487
NA19393	AFR	LWK	Male			proband	PAK02588	35974981790	11.6048	34915	3117292070	2905773830
NA19397	AFR	LWK	Male			proband	PAI99489	27268073941	8.79615	30637	3117292070	2690013188
NA19398	AFR	LWK	Female			proband	PAI99428	43791802261	14.1264	35264	3117292070	2957364656
NA19399	AFR	LWK	Female			proband	PAK18205 PAM50383	74355949798	23.9858	14700	3117292070	2999572276
NA19403	AFR	LWK	Female			proband	PAK16891	83302902695	26.8719	33155	3117292070	3001852076
NA19432	AFR	LWK	Female			proband	PAK16942 PAK19414	65844442503	21.2401	20055	3117292070	2991115572
NA19439	AFR	LWK	Female			proband	PAK19415 PAM48787	58968671283	19.0222	10006	3117292070	2980056414
NA19449	AFR	LWK	Female			proband	PAK19213 PAM53901	60670870711	19.5712	19739	3117292070	2980669279
NA19453	AFR	LWK	Male			proband	PAK16949 PAM48810	54073064638	17.4429	23573	3117292070	3001130257
NA19463	AFR	LWK	Female			proband	PAK16736 PAM48802	38906133414	12.5504	19099	3117292070	2940914346
NA19472	AFR	LWK	Female			proband	PAK16883 PAM48612	46268744498	14.9254	23133	3117292070	2976497623
NA19651	AMR	MXL	Female	M005		mother	PAI98866	51254219458	16.5336	35924	3117292070	2983431974
NA19652	AMR	MXL	Male	M005		father	PAK01788	30477562385	9.83147	30416	3117292070	2803078496
NA19654	AMR	MXL	Female	M006		mother	PAI99426	44298638993	14.2899	22989	3117292070	2965371848
NA19655	AMR	MXL	Male	M006		father	PAK01430	34394757034	11.0951	33377	3117292070	2883021613
NA19657	AMR	MXL	Female	M007		mother	PAI99210 PAM91993	36875223177	11.8952	26280	3117292070	2929240919
NA19658	AMR	MXL	Male	M007		father	PAK01319	56369122380	18.1836	18652	3117292070	3012267640
NA19660	AMR	MXL	Female	M008		mother	PAI99215 PAM93089	31957078592	10.3087	27835	3117292070	2871381521
NA19661	AMR	MXL	Male	M008		father	PAK01580	27880278393	8.99364	12432	3117292070	2702832635
NA19663	AMR	MXL	Female	M012		mother	PAK01399	32253217311	10.4043	14128	3117292070	2872924791
NA19664	AMR	MXL	Male	M012		father	PAK01261	47630732259	15.3648	27536	3117292070	2983968283
NA19669	AMR	MXL	Female	M002		mother	PAI96761 PAM92630	14314768418	4.61767	12032	3117292070	1421023336
NA19675	AMR	MXL	Female	M004		mother	PAK01571	67765685233	21.8599	7536	3117292070	2977953205
NA19676	AMR	MXL	Male	M004		father	PAK01696 PAM91974	5948812344	1.91897	16792	3117292070	157064518
NA19679	AMR	MXL	Male	M009		father	PAI99453	38451026736	12.4036	15948	3117292070	2931401639
NA19700	AFR	ASW	Male	2367		father	PAM92627	44090751729	14.2228	18298	3117292070	2965115272
NA19701	AFR	ASW	Female	2367		mother	PAM92632	38805158755	12.5178	14519	3117292070	2938421978
NA19703	AFR	ASW	Male	2368		father	PAM92210	12741194852	4.11006	14037	3117292070	1166522709
NA19707	AFR	ASW	Female	2369		mother	PAM92629	28438374472	9.17367	15038	3117292070	2780703176
NA19711	AFR	ASW	Male			proband	PAI06328	51324191993	16.5562	15293	3117292070	2988370888
NA19717	AMR	MXL	Male	M014		father	PAI99478 PAM67901	37006563307	11.9376	9603	3117292070	2912297871
NA19720	AMR	MXL	Male	M015		father	PAI99472 PAM67679 PAM92334	22665883630	7.31158	26069	3117292070	2443025215
NA19723	AMR	MXL	Male	M016		father	PAM48485 PAM53763	72759541995	23.4708	15988	3117292070	3043100053
NA19728	AMR	MXL	Female	M018		mother	PAK17522 PAM51401	58170405173	18.7646	6530	3117292070	2989953945
NA19729	AMR	MXL	Male	M018		father	PAK09429 PAM53800	32332042270	10.4297	11986	3117292070	2843734547
NA19734	AMR	MXL	Female			proband	PAK15674 PAM50211	51288749573	16.5448	21017	3117292070	2986775371
NA19735	AMR	MXL	Male			proband	PAM53734	56775084722	18.3145	10506	3117292070	3019146768
NA19740	AMR	MXL	Female			proband	PAM48682 PAM51408	70497295246	22.7411	8804	3117292070	2994642148
NA19747	AMR	MXL	Male	M023		father	PAK15566 PAM53685	75765774335	24.4406	8019	3117292070	3023488288
NA19749	AMR	MXL	Female	M024		mother	PAM48536 PAM53737	52554333084	16.953	11844	3117292070	2988485867
NA19750	AMR	MXL	Male	M024		father	PAK14740	30233319266	9.75268	23513	3117292070	2776427688
NA19753	AMR	MXL	Male			proband	PAK26398	40664131013	13.1175	31919	3117292070	2958985727
NA19758	AMR	MXL	Female	M027		mother	PAK11001	37366244147	12.0536	14086	3117292070	2923043413
NA19759	AMR	MXL	Male	M027		father	PAK26658 PAM67936	39541312536	12.7553	36719	3117292070	2949832122
NA19762	AMR	MXL	Male	M028		father	PAK26630	16268419878	5.24788	22628	3117292070	1686302754
NA19770	AMR	MXL	Female	M031		mother	PAK11444	31900657333	10.2905	22761	3117292070	2864154184
NA19774	AMR	MXL	Male	M033		father	PAK14633 PAM93066	38049351676	12.274	15950	3117292070	2934329059
NA19782	AMR	MXL	Female	M036		mother	PAM92116 PAM94105	33396055161	10.7729	10370	3117292070	2889301033
NA19786	AMR	MXL	Male	M032		father	PAM93951	15256068911	4.92131	10681	3117292070	1555237190
NA19789	AMR	MXL	Male	M037		father	PAM93139	16342084951	5.27164	11191	3117292070	1737060983
NA19818	AFR	ASW	Male	2418	x	father	PAI06381	38456273481	12.4052	13798	3117292070	2918113758
NA19819	AFR	ASW	Female	2418	x	mother	PAI06357	50254929535	16.2113	19002	3117292070	2974717395
NA19828	AFR	ASW	Male	2418	x	child	PAI06325	44692939115	14.4171	26538	3117292070	2980871360
NA19834	AFR	ASW	Male	2424		father	PAI07479	51170349285	16.5066	25888	3117292070	3001996427
NA19835	AFR	ASW	Female	2424		mother	PAI05633	103829885635	33.4935	17477	3117292070	2999940798
NA19900	AFR	ASW	Male	2425		father	PAK09083	47982770964	15.4783	20085	3117292070	2975017371
NA19901	AFR	ASW	Female	2425		mother	PAI09009	35634137754	11.4949	10979	3117292070	2903886477
NA19904	AFR	ASW	Male	2426		father	PAH92028	40750862545	13.1454	15924	3117292070	2947132406
NA19908	AFR	ASW	Male	2427		father	PAH91752	46995686264	15.1599	17284	3117292070	2983063371
NA19909	AFR	ASW	Female	2427		mother	PAI05394	50602318901	16.3233	20337	3117292070	2978464283
NA19916	AFR	ASW	Male	2431		father	PAH91774	50013912867	16.1335	25302	3117292070	2990224546
NA19921	AFR	ASW	Female	2433		mother	PAK06559	54472350466	17.5717	19432	3117292070	2990963250
NA19985	AFR	ASW	Female	2437		mother	PAI06354	49961674182	16.1167	31882	3117292070	2989032896
NA20127	AFR	ASW	Female	2446		mother	PAK08321 PAK13500	63224600249	20.395	23385	3117292070	2986524708
NA20276	AFR	ASW	Female	2466		mother	PAK08152	48093855748	15.5141	47559	3117292070	2976410917
NA20278	AFR	ASW	Male	2467		father	PAK12323	70633534714	22.785	32478	3117292070	3039545314
NA20281	AFR	ASW	Male			proband	PAM60664	31409885546	10.1322	24013	3117292070	2814643769
NA20289	AFR	ASW	Female	2471		mother	PAK13014 PAK13689	67431557693	21.7521	7444	3117292070	2991117696
NA20294	AFR	ASW	Female	2474		mother	PAK12320	53278962594	17.1868	25001	3117292070	2979101493
NA20298	AFR	ASW	Male	2476		father	PAK12789	46205652571	14.905	29314	3117292070	2986874537
NA20314	AFR	ASW	Female	2479		mother	PAK12784	58041033942	18.7229	8864	3117292070	2987033411
NA20332	AFR	ASW	Female	2483		mother	PAM56407	51568100241	16.6349	28714	3117292070	2979758667
NA20334	AFR	ASW	Female	2484		mother	PAM60691	58826651029	18.9763	32491	3117292070	2993382252
NA20336	AFR	ASW	Female	2485		mother	PAK14738 PAM81720	71124527368	22.9434	32460	3117292070	3003590905
NA20342	AFR	ASW	Male	2488		father	PAK14733	49865556285	16.0857	8307	3117292070	2999307194
NA20346	AFR	ASW	Male	2490		father	PAK26675	68300960068	22.0326	25145	3117292070	3040583511
NA20348	AFR	ASW	Male			proband	PAK14981	68346249695	22.0472	21289	3117292070	3040382636
NA20356	AFR	ASW	Male	2494		father	PAM53357 PAM92326	58388780290	18.8351	28705	3117292070	3022223796
NA20357	AFR	ASW	Female	2494		mother	PAM56168	61539504435	19.8515	13231	3117292070	2990666245
NA20359	AFR	ASW	Female	2495		mother	PAK14481	35312372782	11.3911	8835	3117292070	2892090060
NA20363	AFR	ASW	Female	2496		mother	PAK26868	36976833915	11.928	20363	3117292070	2925003217
NA20503	EUR	TSI	Female			proband	PAM66966 PAM94109	49054236223	15.8239	13647	3117292070	2973946518
NA20504	EUR	TSI	Female			proband	PAM93032	29827720680	9.62185	7163	3117292070	2799509223
NA20505	EUR	TSI	Female			proband	PAM92158 PAM92271	29439659376	9.49666	11054	3117292070	2791069460
NA20514	EUR	TSI	Female			proband	PAI99195	42565917094	13.7309	30754	3117292070	2960696275
NA20520	EUR	TSI	Male			proband	PAI99209	49325913326	15.9116	27421	3117292070	2986920005
NA20525	EUR	TSI	Male			proband	PAI98833	45792890975	14.7719	32004	3117292070	2991915946
NA20526	EUR	TSI	Female			proband	PAI98587 PAM93670	30118339571	9.71559	24439	3117292070	2822168681
NA20530	EUR	TSI	Female			proband	PAI96617 PAM93222	36140596137	11.6583	19427	3117292070	2895028933
NA20531	EUR	TSI	Female			proband	PAI98610	32311186540	10.423	24643	3117292070	2871727571
NA20532	EUR	TSI	Male			proband	PAI98727	34032620477	10.9783	28566	3117292070	2879570473
NA20534	EUR	TSI	Male			proband	PAI96767	28719734398	9.26443	23222	3117292070	2744365974
NA20536	EUR	TSI	Male			proband	PAK01986	37268948167	12.0222	27876	3117292070	2927326572
NA20538	EUR	TSI	Male			proband	PAI96736	27582398908	8.89755	19097	3117292070	2718697110
NA20539	EUR	TSI	Male			proband	PAI96682 PAM94094	49515106703	15.9726	16747	3117292070	3001211082
NA20540	EUR	TSI	Female			proband	PAI97043 PAM81891	32084757339	10.3499	23998	3117292070	2879581869
NA20585	EUR	TSI	Female			proband	PAK01397	28000809663	9.03252	28362	3117292070	2767434468
NA20587	EUR	TSI	Female			proband	PAI99325	47569655980	15.3451	21770	3117292070	2973651898
NA20588	EUR	TSI	Male			proband	PAK01510 PAM67859	37676646225	12.1538	14128	3117292070	2928050200
NA20753	EUR	TSI	Female			proband	PAI99459	59210644837	19.1002	18624	3117292070	3000267604
NA20757	EUR	TSI	Female			proband	PAM53155	47760348425	15.4066	6335	3117292070	2972141414
NA20761	EUR	TSI	Female			proband	PAK17570	39235743960	12.6567	13103	3117292070	2942466073
NA20762	EUR	TSI	Male			proband	PAK16879	45152875694	14.5654	9619	3117292070	2975485291
NA20764	EUR	TSI	Female			proband	PAK17505 PAM92182	38601886757	12.4522	22428	3117292070	2944860948
NA20769	EUR	TSI	Female			proband	PAK19143	43203940515	13.9368	13437	3117292070	2963293237
NA20775	EUR	TSI	Female			proband	PAK11982	30892548527	9.96534	5976	3117292070	2824902211
NA20778	EUR	TSI	Male			proband	PAK11888	28973954933	9.34644	10300	3117292070	2756418539
NA20785	EUR	TSI	Male			proband	PAK19372	35471317099	11.4424	10928	3117292070	2904919820
NA20787	EUR	TSI	Male			proband	PAK11546	48031747591	15.4941	7044	3117292070	2977379790
NA20795	EUR	TSI	Female			proband	PAK26985	54826820561	17.6861	10581	3117292070	2976930582
NA20801	EUR	TSI	Male			proband	PAK14752	53243856662	17.1754	13253	3117292070	3011510748
NA20805	EUR	TSI	Male			proband	PAK14988	50538281117	16.3027	10419	3117292070	2990581171
NA20810	EUR	TSI	Male			proband	PAK14614	37204439672	12.0014	6589	3117292070	2905426833
NA20813	EUR	TSI	Female			proband	PAK14494	39396027113	12.7084	12705	3117292070	2947283535
NA20820	EUR	TSI	Male			proband	PAK11555	45253940213	14.598	14781	3117292070	2969150161
NA20822	EUR	TSI	Female			proband	PAK11554 PAM81718	35497000034	11.4506	18723	3117292070	2916396411
NA20846	SAS	GIH	Male			proband	PAM94106	39060197120	12.6001	38452	3117292070	2935088300
NA20847	SAS	GIH	Female			proband	PAM48094 PAM93852	57189731814	18.4483	16625	3117292070	2988029060
NA20852	SAS	GIH	Male			proband	PAM92633	34747590762	11.2089	23957	3117292070	2895273885
NA20853	SAS	GIH	Female			proband	PAM92323	37588748256	12.1254	25599	3117292070	2928628695
NA20858	SAS	GIH	Male			proband	PAM92266	31297315257	10.0959	22358	3117292070	2816728101
NA20861	SAS	GIH	Male			proband	PAI07354	78446194764	25.3052	28854	3117292070	3044466453
NA20863	SAS	GIH	Male			proband	PAK08305	43331090247	13.9778	42141	3117292070	2982547881
NA20866	SAS	GIH	Male			proband	PAI07325 PAK12975	105140673391	33.9163	25112	3117292070	3057427511
NA20867	SAS	GIH	Male			proband	PAK09011	64742126937	20.8846	39839	3117292070	3032990152
NA20873	SAS	GIH	Male			proband	PAK09003	39178411802	12.6382	27884	3117292070	2933240654
NA20876	SAS	GIH	Female			proband	PAK09026	35006378780	11.2924	26025	3117292070	2901218292
NA20883	SAS	GIH	Male			proband	PAI07308	56000193030	18.0646	21848	3117292070	3017925714
NA20885	SAS	GIH	Male			proband	PAI07293	67052486893	21.6298	26465	3117292070	3046919752
NA20888	SAS	GIH	Female			proband	PAK01358	76912579123	24.8105	30180	3117292070	2994674512
NA20890	SAS	GIH	Male			proband	PAK01962	59298724117	19.1286	34638	3117292070	3037862915
NA20893	SAS	GIH	Female			proband	PAK01362	44474261356	14.3465	33353	3117292070	2972056228
NA20896	SAS	GIH	Female			proband	PAK01818	61957295905	19.9862	28311	3117292070	3005299072
NA20898	SAS	GIH	Male			proband	PAI99488	53446698091	17.2409	42503	3117292070	3018233093
NA20899	SAS	GIH	Female			proband	PAK02111	73356576381	23.6634	25222	3117292070	3005043324
NA20900	SAS	GIH	Female			proband	PAI98612	58437511161	18.8508	32775	3117292070	2994410906
NA20901	SAS	GIH	Male			proband	PAK02052	54694744117	17.6435	26644	3117292070	3012406517
NA21098	SAS	GIH	Male			proband	PAM54140 PAM62095	76513164837	24.6817	6828	3117292070	3042710674
NA21099	SAS	GIH	Male			proband	PAM54230 PAM62287	55240663296	17.8196	18037	3117292070	3003789820
NA21101	SAS	GIH	Female			proband	PAM47562 PAM59514	125283646115	40.4141	12428	3117292070	3019188823
NA21102	SAS	GIH	Female			proband	PAM54265 PAM62122	97534015447	31.4626	7743	3117292070	3007315864
NA21103	SAS	GIH	Female			proband	PAM54212 PAM59740	71713143440	23.1333	12623	3117292070	2995713839
NA21110	SAS	GIH	Female			proband	PAM57512 PAM57517	79201356301	25.5488	8919	3117292070	3001077395
NA21111	SAS	GIH	Male			proband	PAM57350 PAM59645	40769483991	13.1514	13818	3117292070	2948306612
NA21113	SAS	GIH	Male			proband	PAM61687 PAM62355	146194897723	47.1596	7167	3117292070	3062282052
NA21114	SAS	GIH	Male			proband	PAK15688 PAM93038	81023787230	26.1367	15925	3117292070	3047015904
NA21117	SAS	GIH	Male			proband	PAK17857	39908280287	12.8736	36760	3117292070	2952742251
NA21118	SAS	GIH	Male			proband	PAK15570	32352038178	10.4361	33825	3117292070	2819077114
NA21120	SAS	GIH	Female			proband	PAM53502	32705926969	10.5503	17827	3117292070	2873522371
NA21124	SAS	GIH	Male			proband	PAK15664	32851131304	10.5971	37572	3117292070	2851253922
NA21126	SAS	GIH	Male			proband	PAK15556	44785238464	14.4469	30570	3117292070	2988271153
NA21127	SAS	GIH	Male			proband	PAK15561	40461462213	13.0521	33310	3117292070	2937183304
NA21142	SAS	GIH	Female			proband	PAM54088	27667065925	8.92486	30484	3117292070	2729655361

## Sheet: 2
Abbreviation	Full Population Descriptor	Shorthand Label		Abbreviation	Continntal Population Descriptor
ASL	African Americans living in St. Louis, Missouri			AFR	African
ASW	African Ancestry in Southwest USA	African Ancestry SW		AMR	Americas
ACB	African Caribbean in Barbados	African Caribbean		EAS	East Asian
BEB	Bengali in Bangladesh	Bengali		EUR	European
GBR	British from England and Scotland	British		SAS	South Asian
CDX	Chinese Dai in Xishuangbanna	Dai Chinese
CHD	Chinese in Metropolitan Denver, Colorado, USA	Denver Chinese
CLM	Colombian in Medellin, Colombia	Colombian
ESN	Esan in Nigeria	Esan
FIN	Finnish in Finland	Finnish
GWD	Gambian in Western Division – Mandinka	Gambian
GIH	Gujarati Indians in Houston, Texas, USA	Gujarati
CHB	Han Chinese in Beijing, China	Han Chinese
CHS	Han Chinese South, China	Southern Han Chinese
IBS	Iberian Populations in Spain	Iberian
ITU	Indian Telugu in the UK	Telugu
JPT	Japanese in Tokyo, Japan	Japanese
KHV	Kinh in Ho Chi Minh City, Vietnam	Kinh Vietnamese
LWK	Luhya in Webuye, Kenya	Luhya
MKK	Maasai in Kinyawa, Kenya	Maasai
MSL	Mende in Sierra Leone	Mende
MXL	Mexican Ancestry in Los Angeles, California, USA	Mexican
PEL	Peruvian in Lima, Peru	Peruvian
PUR	Puerto Rican in Puerto Rico	Puerto Rican
PJL	Punjabi in Lahore, Pakistan	Punjabi
STU	Sri Lankan Tamil in the UK	Tamil
TSI	Toscani in Italia	Toscani
YRI	Yoruba in Ibadan, Nigeria	Yoruba

## Sheet: 3
	Original graph	Augmented graph
Number of bubbles	102371	220168
Total sequence in graph	3297884175	3477266061
Total alignments	4220359	4330098
Reads aligned (MAPQ > 0)	3681850	3715058
Aligned bases (MAPQ > 0)	73173992739	73326447454
Average mapping quality (MAPQ > 0)	56.1	55.7
Average sequence identity (MAPQ > 0)	945	945
Average highest map ratio (MAPQ > 0)	917	909
ONT Alignment statistics for human sample HG00513 using the HPRC_mg (Original graph) and HPRC_mg_44+967 (Augmented graph).

## Sheet: 4
Family Statistics
Total consistent trios	Total number of genotyped variants which are mendelian consistent in the family
Total non-trivial consistent trios	Total number of non-trivial genotyped variants which are mendelian consistent in the family. Here non-trivial refers to the case where all three family members do not have the same genotype.
Total inconsistent trios	Total number of genotyped variants which are not mendelian consistent in the family
Untyped trios	Total number of variants where at least one of the family members is not genotyped
Alternative allele transmitted	Total number of mendelian consistent genotyped variants where the parents pass the alternate allele to the offspring
All ref trios	Total number of genotyped variants where all the family members were genotyped to be homozygous reference. This is considered a trivial genotype.
All het trios	Total number of genotyped variants where all the family members were genotyped to be heterozygous. This is considered a trivial genotype.
All hom trios	Total number of genotyped variants where all the family members were genotyped to be homozygous for alternate allele. This is considered a trivial genotype.
% of Mendel Inconsistent Sites	Total inconsistent trios x 100
	Total inconsistent trios + Total non-trivial consistent trios + All het trios + All hom trios
Average Statistics
% of Mendel Inconsistent Sites - All	Average % of Mendel Inconsistent Sites using the values from all 6 families.
% of Mendel Inconsistent Sites - Multiallelic	Average % of Mendel Inconsistent Sites coming from multiallelic bubbles using the values from all 6 families.
% of Mendel Inconsistent Sites - Biallelic	Average % of Mendel Inconsistent Sites coming from biallelic bubbles using the values from all 6 families.
Confusion Matrix Labels
	These cells represent that the genotype trio defined for that cell is mendelian consistent.
	These cells represent that the genotype trio defined for that cell is mendelian inconsistent.

## Sheet: 5
ALL VARIANTS
2418 (NA19828)									CLM16 (HG01258)									1463-Paternal (NA12877)
		Paternal Genotypes									Paternal Genotypes									Paternal Genotypes
		0		1		2					0		1		2					0		1		2
Maternal Genotypes	0	0	62292	0	5828	0	800		Maternal Genotypes	0	0	69824	0	4518	0	607		Maternal Genotypes	0	0	70361	0	4568	0	669
		1	2240	1	4225	1	1568				1	1638	1	3412	1	1348				1	1872	1	3318	1	1322
		2	532	2	377	2	382				2	411	2	280	2	321				2	459	2	271	2	280
	1	0	5640	0	1997	0	296			1	0	4585	0	1566	0	226			1	0	4316	0	1637	0	250
		1	4425	1	3198	1	1465				1	3595	1	2821	1	1331				1	3334	1	2683	1	1390
		2	412	2	1481	2	1421				2	245	2	1371	2	1453				2	276	2	1407	2	1376
	2	0	804	0	284	0	136			2	0	666	0	232	0	115			2	0	651	0	225	0	182
		1	1626	1	1585	1	342				1	1419	1	1353	1	305				1	1358	1	1446	1	375
		2	279	2	1614	2	3897				2	224	2	1466	2	3803				2	239	2	1310	2	3571
SH006 (HG00420)									Y077 (NA19129)									1463-Maternal (NA12878)
		Paternal Genotypes									Paternal Genotypes									Paternal Genotypes
		0		1		2					0		1		2					0		1		2
Maternal Genotypes	0	0	70664	0	4139	0	602		Maternal Genotypes	0	0	60806	0	5941	0	837		Maternal Genotypes	0	0	70484	0	4704	0	586
		1	1929	1	3089	1	1326				1	2161	1	4228	1	1464				1	1826	1	3227	1	1309
		2	380	2	271	2	276				2	573	2	363	2	392				2	473	2	268	2	325
	1	0	4037	0	1569	0	269			1	0	5595	0	2078	0	293			1	0	4223	0	1720	0	248
		1	2962	1	2719	1	1486				1	4496	1	3317	1	1504				1	3338	1	2755	1	1327
		2	282	2	1238	2	1414				2	413	2	1691	2	1627				2	294	2	1387	2	1379
	2	0	509	0	310	0	142			2	0	826	0	293	0	150			2	0	599	0	202	0	130
		1	1328	1	1415	1	477				1	1589	1	1593	1	362				1	1384	1	1364	1	345
		2	255	2	1355	2	4703				2	314	2	1577	2	4663				2	244	2	1368	2	3637
VARIANTS FROM BIALLELIC BUBBLES
2418 (NA19828)									CLM16 (HG01258)									1463-Paternal (NA12877)
		Paternal Genotypes									Paternal Genotypes									Paternal Genotypes
		0		1		2					0		1		2					0		1		2
Maternal Genotypes	0	0	37338	0	3096	0	100		Maternal Genotypes	0	0	41743	0	2406	0	53		Maternal Genotypes	0	0	42145	0	2440	0	78
		1	610	1	2834	1	1021				1	403	1	2249	1	862				1	559	1	2079	1	832
		2	31	2	98	2	69				2	21	2	74	2	47				2	28	2	70	2	32
	1	0	3059	0	1192	0	66			1	0	2506	0	926	0	44			1	0	2350	0	989	0	67
		1	2794	1	2202	1	995				1	2215	1	1886	1	863				1	2068	1	1832	1	930
		2	83	2	1021	2	945				2	46	2	888	2	981				2	60	2	948	2	908
	2	0	116	0	68	0	11			2	0	77	0	59	0	11			2	0	83	0	49	0	28
		1	1001	1	1030	1	165				1	889	1	907	1	138				1	800	1	980	1	186
		2	64	2	1094	2	2808				2	34	2	948	2	2635				2	45	2	863	2	2462
SH006 (HG00420)									Y077 (NA19129)									1463-Maternal (NA12878)
		Paternal Genotypes									Paternal Genotypes									Paternal Genotypes
		0		1		2					0		1		2					0		1		2
Maternal Genotypes	0	0	42316	0	2050	0	93		Maternal Genotypes	0	0	36500	0	3137	0	91		Maternal Genotypes	0	0	42268	0	2429	0	75
		1	603	1	1988	1	807				1	509	1	2812	1	937				1	522	1	2162	1	864
		2	37	2	70	2	47				2	24	2	72	2	52				2	30	2	67	2	44
	1	0	2130	0	923	0	87			1	0	3006	0	1202	0	61			1	0	2235	0	1007	0	57
		1	1777	1	1850	1	1008				1	2872	1	2326	1	1018				1	2067	1	1912	1	907
		2	76	2	795	2	931				2	97	2	1165	2	1090				2	70	2	917	2	883
	2	0	73	0	77	0	25			2	0	89	0	84	0	22			2	0	67	0	47	0	13
		1	758	1	924	1	237				1	991	1	1064	1	137				1	801	1	927	1	148
		2	38	2	893	2	3298				2	62	2	1072	2	3419				2	42	2	886	2	2464
VARIANTS FROM MULTIALLELIC BUBBLES
2418 (NA19828)									CLM16 (HG01258)									1463-Paternal (NA12877)
		Paternal Genotypes									Paternal Genotypes									Paternal Genotypes
		0		1		2					0		1		2					0		1		2
Maternal Genotypes	0	0	24954	0	2732	0	700		Maternal Genotypes	0	0	28081	0	2112	0	554		Maternal Genotypes	0	0	28216	0	2128	0	591
		1	1630	1	1391	1	547				1	1235	1	1163	1	486				1	1313	1	1239	1	490
		2	501	2	279	2	313				2	390	2	206	2	274				2	431	2	201	2	248
	1	0	2581	0	805	0	230			1	0	2079	0	640	0	182			1	0	1966	0	648	0	183
		1	1631	1	996	1	470				1	1380	1	935	1	468				1	1266	1	851	1	460
		2	329	2	460	2	476				2	199	2	483	2	472				2	216	2	459	2	468
	2	0	688	0	216	0	125			2	0	589	0	173	0	104			2	0	568	0	176	0	154
		1	625	1	555	1	177				1	530	1	446	1	167				1	558	1	466	1	189
		2	215	2	520	2	1089				2	190	2	518	2	1168				2	194	2	447	2	1109
SH006 (HG00420)									Y077 (NA19129)									1463-Maternal (NA12878)
		Paternal Genotypes									Paternal Genotypes									Paternal Genotypes
		0		1		2					0		1		2					0		1		2
Maternal Genotypes	0	0	28348	0	2089	0	509		Maternal Genotypes	0	0	24306	0	2804	0	746		Maternal Genotypes	0	0	28216	0	2275	0	511
		1	1326	1	1101	1	519				1	1652	1	1416	1	527				1	1304	1	1065	1	445
		2	343	2	201	2	229				2	549	2	291	2	340				2	443	2	201	2	281
	1	0	1907	0	646	0	182			1	0	2589	0	876	0	232			1	0	1988	0	713	0	191
		1	1185	1	869	1	478				1	1624	1	991	1	486				1	1271	1	843	1	420
		2	206	2	443	2	483				2	316	2	526	2	537				2	224	2	470	2	496
	2	0	436	0	233	0	117			2	0	737	0	209	0	128			2	0	532	0	155	0	117
		1	570	1	491	1	240				1	598	1	529	1	225				1	583	1	437	1	197
		2	217	2	462	2	1405				2	252	2	505	2	1244				2	202	2	482	2	1173

## Sheet: 6
All Variant Sites
	SH006				CLM16				1463 (Paternal)				1463 (Maternal)				Y077				2418
	All	INS	DEL	OTHERS	All	INS	DEL	OTHERS	All	INS	DEL	OTHERS	All	INS	DEL	OTHERS	All	INS	DEL	OTHERS	All	INS	DEL	OTHERS
Total consistent trios	103444	45780	32364	25220	103865	45900	32547	25338	103397	45785	32322	25214	103606	45782	32432	25312	102169	45227	32021	24849	102262	45216	32014	24957
Total non-trivial consistent trios	31060	12629	10462	7940	32687	13278	11157	8217	32531	13116	11187	8185	32270	13093	11006	8139	40360	16710	13484	10125	39759	16319	13447	9949
Total inconsistent trios	5702	2243	1856	1594	5270	2115	1670	1476	5749	2238	1898	1600	5540	2241	1788	1502	6977	2796	2199	1965	6884	2807	2206	1857
Untyped trios	0	0	0	0	11	8	3	0	0	0	0	0	0	0	0	0	0	0	0	0	0	0	0	0
Alternative allele transmitted	19620	7671	7241	4689	21038	8219	7776	5020	20354	7739	7695	4896	20217	7750	7563	4890	24664	9597	9087	5956	23926	9440	8842	5623
All ref trios	70664	32770	20692	17155	69824	32336	20422	17026	70361	32628	20567	17130	70484	32628	20636	17179	60806	28505	17467	14796	62292	29197	17856	15205
All het trios	2719	1075	1003	637	2821	1110	1019	691	2683	1050	963	670	2755	1093	1005	654	3317	1329	1190	796	3198	1270	1142	784
All hom trios	4703	1549	2063	1082	3803	1291	1619	880	3571	1229	1503	829	3637	1209	1573	842	4663	1479	2079	1097	3897	1237	1775	876
% of Mendel Inconsistent Sites	12.9051	12.8201	12.0645	14.1651	11.8212	11.886	10.7986	13.1037	12.9092	12.6921	12.205	14.1794	12.5334	12.707	11.6315	13.4866	12.6128	12.5303	11.603	14.0528	12.8103	12.9755	11.8794	13.7903
Multiallelic Variant Sites
	SH006				CLM16				1463 (Paternal)				1463 (Maternal)				Y077				2418
	All	INS	DEL	OTHERS	All	INS	DEL	OTHERS	All	INS	DEL	OTHERS	All	INS	DEL	OTHERS	All	INS	DEL	OTHERS	All	INS	DEL	OTHERS
Total consistent trios	40996	17320	11468	12128	40961	17220	11506	12155	40771	17232	11379	12084	40877	17201	11452	12144	39558	16699	11060	11727	39832	16765	11111	11881
Total non-trivial consistent trios	14613	5514	4888	4182	15040	5717	5087	4201	15059	5693	5080	4243	15003	5699	5046	4226	18694	7163	6160	5330	18196	6989	6012	5151
Total inconsistent trios	4239	1597	1391	1242	4263	1689	1350	1215	4464	1685	1480	1286	4358	1716	1407	1226	5677	2218	1799	1643	5403	2152	1748	1489
Untyped trios	0	0	0	0	11	8	3	0	0	0	0	0	0	0	0	0	0	0	0	0	0	0	0	0
Alternative allele transmitted	7120	2480	2718	1903	7419	2583	2852	1961	7227	2536	2708	1959	7117	2492	2684	1927	8316	2868	3129	2295	8131	2938	2995	2177
All ref trios	28348	12685	6997	8619	28081	12510	6899	8632	28216	12601	6955	8624	28216	12604	6948	8623	24306	11062	5755	7451	24954	11266	5985	7669
All het trios	869	319	318	228	935	331	348	255	851	286	340	225	843	277	331	232	991	353	370	266	996	336	371	287
All hom trios	1405	399	656	341	1168	351	522	282	1109	337	484	278	1173	337	534	289	1244	339	574	323	1089	326	491	263
% of Mendel Inconsistent Sites	20.0653	20.3985	19.1783	20.7242	19.915	20.8828	18.4754	20.4099	20.7792	21.0599	20.0433	21.3196	20.3864	21.3725	19.2266	20.5257	21.3373	22.0193	20.2067	21.7271	21.0364	21.9525	20.2737	20.7093
Biallelic Variant Sites
	SH006				CLM16				1463 (Paternal)				1463 (Maternal)				Y077				2418
	All	INS	DEL	OTHERS	All	INS	DEL	OTHERS	All	INS	DEL	OTHERS	All	INS	DEL	OTHERS	All	INS	DEL	OTHERS	All	INS	DEL	OTHERS
Total consistent trios	62448	28460	20896	13092	62904	28680	21041	13183	62626	28553	20943	13130	62729	28581	20980	13168	62611	28528	20961	13122	62430	28451	20903	13076
Total non-trivial consistent trios	16447	7115	5574	3758	17647	7561	6070	4016	17472	7423	6107	3942	17267	7394	5960	3913	21666	9547	7324	4795	21563	9330	7435	4798
Total inconsistent trios	1463	646	465	352	1007	426	320	261	1285	553	418	314	1182	525	381	276	1300	578	400	322	1481	655	458	368
Untyped trios	0	0	0	0	0	0	0	0	0	0	0	0	0	0	0	0	0	0	0	0	0	0	0	0
Alternative allele transmitted	12500	5191	4523	2786	13619	5636	4924	3059	13127	5203	4987	2937	13100	5258	4879	2963	16348	6729	5958	3661	15795	6502	5847	3446
All ref trios	42316	20085	13695	8536	41743	19826	13523	8394	42145	20027	13612	8506	42268	20024	13688	8556	36500	17443	11712	7345	37338	17931	11871	7536
All het trios	1850	756	685	409	1886	779	671	436	1832	764	623	445	1912	816	674	422	2326	976	820	530	2202	934	771	497
All hom trios	3298	1150	1407	741	2635	940	1097	598	2462	892	1019	551	2464	872	1039	553	3419	1140	1505	774	2808	911	1284	613
% of Mendel Inconsistent Sites	6.34487	6.68253	5.71885	6.69202	4.3452	4.38904	3.92253	4.91433	5.5746	5.74128	5.11816	5.97867	5.17853	5.46477	4.73057	5.34469	4.52788	4.72184	3.9805	5.0148	5.2791	5.53677	4.60394	5.86361
Average Statistics
	All	INS	DEL	OTHERS
% of Mendel Inconsistent Sites - All	12.5987	12.6018	11.697	13.7963
% of Mendel Inconsistent Sites - Multiallelic	20.5866	21.2809	19.5673	20.9026
% of Mendel Inconsistent Sites - Biallelic	5.20836	5.4227	4.67909	5.63469

## Sheet: 7
ALL VARIANTS
2418 (NA19828)									CLM16 (HG01258)									1463-Paternal (NA12877)
		Paternal Genotypes									Paternal Genotypes									Paternal Genotypes
		0		1		2					0		1		2					0		1		2
Maternal Genotypes	0	0	47379	0	3678	0	304		Maternal Genotypes	0	0	53886	0	2816	0	219		Maternal Genotypes	0	0	53994	0	2692	0	245
		1	874	1	3005	1	1047				1	537	1	2362	1	885				1	660	1	2270	1	890
		2	190	2	125	2	169				2	169	2	91	2	116				2	157	2	72	2	117
	1	0	3585	0	1177	0	106			1	0	2858	0	910	0	74			1	0	2601	0	955	0	64
		1	3079	1	2130	1	945				1	2439	1	1825	1	890				1	2199	1	1702	1	892
		2	169	2	968	2	915				2	69	2	851	2	931				2	93	2	913	2	918
	2	0	329	0	85	0	49			2	0	239	0	61	0	34			2	0	218	0	80	0	61
		1	1053	1	994	1	105				1	911	1	870	1	106				1	853	1	898	1	132
		2	83	2	1040	2	2907				2	87	2	934	2	2802				2	87	2	820	2	2624
SH006 (HG00420)									Y077 (NA19129)									1463-Maternal (NA12878)
		Paternal Genotypes									Paternal Genotypes									Paternal Genotypes
		0		1		2					0		1		2					0		1		2
Maternal Genotypes	0	0	54032	0	2367	0	205		Maternal Genotypes	0	0	45866	0	3799	0	356		Maternal Genotypes	0	0	53889	0	2716	0	197
		1	667	1	2025	1	854				1	811	1	3000	1	969				1	654	1	2235	1	839
		2	144	2	68	2	92				2	249	2	122	2	186				2	178	2	57	2	122
	1	0	2294	0	884	0	94			1	0	3483	0	1251	0	91			1	0	2533	0	993	0	63
		1	1923	1	1760	1	939				1	3236	1	2148	1	975				1	2153	1	1755	1	828
		2	90	2	797	2	884				2	146	2	1111	2	1050				2	74	2	879	2	845
	2	0	188	0	89	0	39			2	0	352	0	113	0	51			2	0	235	0	63	0	34
		1	859	1	878	1	175				1	1072	1	998	1	131				1	830	1	846	1	107
		2	86	2	882	2	3473				2	117	2	996	2	3403				2	83	2	874	2	2684
VARIANTS FROM BIALLELIC BUBBLES
2418 (NA19828)									CLM16 (HG01258)									1463-Paternal (NA12877)
		Paternal Genotypes									Paternal Genotypes									Paternal Genotypes
		0		1		2					0		1		2					0		1		2
Maternal Genotypes	0	0	35140	0	2553	0	37		Maternal Genotypes	0	0	39480	0	2000	0	20		Maternal Genotypes	0	0	39638	0	1912	0	39
		1	358	1	2387	1	813				1	211	1	1873	1	680				1	331	1	1740	1	671
		2	11	2	48	2	28				2	9	2	30	2	13				2	10	2	25	2	17
	1	0	2584	0	900	0	26			1	0	2045	0	680	0	21			1	0	1844	0	723	0	21
		1	2367	1	1722	1	768				1	1849	1	1446	1	686				1	1699	1	1341	1	680
		2	41	2	777	2	724				2	19	2	646	2	731				2	26	2	735	2	720
	2	0	52	0	23	0	3			2	0	35	0	19	0	2			2	0	25	0	17	0	9
		1	801	1	771	1	60				1	690	1	690	1	62				1	629	1	715	1	91
		2	17	2	802	2	2339				2	14	2	710	2	2207				2	15	2	653	2	2070
SH006 (HG00420)									Y077 (NA19129)									1463-Maternal (NA12878)
		Paternal Genotypes									Paternal Genotypes									Paternal Genotypes
		0		1		2					0		1		2					0		1		2
Maternal Genotypes	0	0	39842	0	1619	0	40		Maternal Genotypes	0	0	34183	0	2624	0	51		Maternal Genotypes	0	0	39664	0	1902	0	22
		1	313	1	1603	1	637				1	289	1	2411	1	747				1	270	1	1760	1	668
		2	15	2	23	2	13				2	9	2	38	2	25				2	9	2	24	2	14
	1	0	1656	0	669	0	36			1	0	2497	0	923	0	25			1	0	1782	0	761	0	19
		1	1405	1	1390	1	733				1	2435	1	1757	1	760				1	1640	1	1411	1	658
		2	39	2	607	2	688				2	51	2	883	2	818				2	22	2	678	2	641
	2	0	39	0	35	0	11			2	0	41	0	36	0	15			2	0	29	0	16	0	4
		1	610	1	686	1	118				1	795	1	791	1	59				1	607	1	671	1	64
		2	14	2	686	2	2741				2	27	2	795	2	2823				2	13	2	679	2	2071
VARIANTS FROM MULTIALLELIC BUBBLES
2418 (NA19828)									CLM16 (HG01258)									1463-Paternal (NA12877)
		Paternal Genotypes									Paternal Genotypes									Paternal Genotypes
		0		1		2					0		1		2					0		1		2
Maternal Genotypes	0	0	12239	0	1125	0	267		Maternal Genotypes	0	0	14406	0	816	0	199		Maternal Genotypes	0	0	14356	0	780	0	206
		1	516	1	618	1	234				1	326	1	489	1	205				1	329	1	530	1	219
		2	179	2	77	2	141				2	160	2	61	2	103				2	147	2	47	2	100
	1	0	1001	0	277	0	80			1	0	813	0	230	0	53			1	0	757	0	232	0	43
		1	712	1	408	1	177				1	590	1	379	1	204				1	500	1	361	1	212
		2	128	2	191	2	191				2	50	2	205	2	200				2	67	2	178	2	198
	2	0	277	0	62	0	46			2	0	204	0	42	0	32			2	0	193	0	63	0	52
		1	252	1	223	1	45				1	221	1	180	1	44				1	224	1	183	1	41
		2	66	2	238	2	568				2	73	2	224	2	595				2	72	2	167	2	554
SH006 (HG00420)									Y077 (NA19129)									1463-Maternal (NA12878)
		Paternal Genotypes									Paternal Genotypes									Paternal Genotypes
		0		1		2					0		1		2					0		1		2
Maternal Genotypes	0	0	14190	0	748	0	165		Maternal Genotypes	0	0	11683	0	1175	0	305		Maternal Genotypes	0	0	14225	0	814	0	175
		1	354	1	422	1	217				1	522	1	589	1	222				1	384	1	475	1	171
		2	129	2	45	2	79				2	240	2	84	2	161				2	169	2	33	2	108
	1	0	638	0	215	0	58			1	0	986	0	328	0	66			1	0	751	0	232	0	44
		1	518	1	370	1	206				1	801	1	391	1	215				1	513	1	344	1	170
		2	51	2	190	2	196				2	95	2	228	2	232				2	52	2	201	2	204
	2	0	149	0	54	0	28			2	0	311	0	77	0	36			2	0	206	0	47	0	30
		1	249	1	192	1	57				1	277	1	207	1	72				1	223	1	175	1	43
		2	72	2	196	2	732				2	90	2	201	2	580				2	70	2	195	2	613

## Sheet: 8
All Variant Sites
	SH006				CLM16				1463 (Paternal)				1463 (Maternal)				Y077				2418
	All	INS	DEL	OTHERS	All	INS	DEL	OTHERS	All	INS	DEL	OTHERS	All	INS	DEL	OTHERS	All	INS	DEL	OTHERS	All	INS	DEL	OTHERS
Total consistent trios	74851	34408	24095	16326	76170	34997	24529	16622	75221	34607	24189	16407	74899	34432	24149	16300	73357	33653	23756	15927	73902	33955	23865	16062
Total non-trivial consistent trios	17523	7520	5945	4054	19459	8240	6750	4464	18887	7926	6586	4368	18438	7879	6329	4225	24665	10686	8332	5643	24074	10410	8205	5453
Total inconsistent trios	1937	850	619	468	1802	779	573	450	1986	832	641	509	1867	822	560	482	2725	1200	836	688	2588	1147	822	617
Untyped trios	2143	905	710	528	959	387	322	250	1724	724	594	406	2165	909	715	540	2849	1310	832	707	2441	1061	737	643
Alternative allele transmitted	12604	5190	4582	2829	13789	5581	5122	3083	13304	5271	5011	3020	12927	5197	4859	2869	16564	6766	6035	3759	15969	6605	5824	3539
All ref trios	54032	25844	16604	11573	53886	25762	16538	11576	53994	25869	16517	11600	53889	25715	16581	11583	45866	22124	13990	9741	47379	22839	14383	10148
All het trios	1760	708	652	400	1825	760	644	421	1702	691	618	393	1755	705	671	378	2148	875	771	501	2130	882	773	475
All hom trios	3473	1186	1513	767	2802	1014	1170	611	2624	953	1109	555	2684	955	1128	596	3403	1168	1499	730	2907	971	1326	603
% of Mendel Inconsistent Sites	7.84433	8.28137	7.0913	8.2264	6.96075	7.21764	6.2712	7.56811	7.88127	7.99846	7.15881	8.7382	7.54526	7.9336	6.44567	8.48442	8.27237	8.61512	7.30897	9.09812	8.1643	8.55332	7.3881	8.63179
Multiallelic Variant Sites
	SH006				CLM16				1463 (Paternal)				1463 (Maternal)				Y077				2418
	All	INS	DEL	OTHERS	All	INS	DEL	OTHERS	All	INS	DEL	OTHERS	All	INS	DEL	OTHERS	All	INS	DEL	OTHERS	All	INS	DEL	OTHERS
Total consistent trios	19279	8814	5512	4931	19757	9051	5646	5038	19451	8921	5544	4968	19306	8837	5540	4911	18115	8265	5235	4594	18454	8452	5274	4708
Total non-trivial consistent trios	5228	2132	1757	1335	5724	2335	1970	1414	5540	2236	1880	1417	5485	2271	1840	1369	7520	3105	2496	1915	7123	2985	2353	1779
Total inconsistent trios	1241	540	391	310	1347	578	432	337	1360	569	437	350	1361	587	417	354	2059	882	642	534	1884	818	616	448
Untyped trios	1042	446	333	263	458	171	158	129	751	310	255	186	895	376	279	239	1388	653	359	376	1224	530	346	348
Alternative allele transmitted	2968	1114	1124	727	3147	1183	1228	733	2954	1100	1096	756	2927	1127	1107	691	3633	1364	1348	917	3456	1367	1233	855
All ref trios	14190	6869	3673	3637	14406	6957	3721	3718	14356	6938	3710	3700	14225	6851	3699	3665	11683	5722	2969	2981	12239	5956	3127	3147
All het trios	370	143	127	100	379	150	120	109	361	135	148	78	344	115	144	84	391	140	145	105	408	147	160	101
All hom trios	732	210	346	169	595	187	267	134	554	181	243	123	613	187	274	147	580	180	267	127	568	182	250	129
% of Mendel Inconsistent Sites	16.3915	17.8512	14.918	16.1964	16.7433	17.7846	15.4894	16.9007	17.4024	18.2313	16.1374	17.7846	17.442	18.5759	15.5888	18.1167	19.5166	20.4783	18.0845	19.9179	18.8721	19.7967	18.2302	18.2336
Biallelic Variant Sites
	SH006				CLM16				1463 (Paternal)				1463 (Maternal)				Y077				2418
	All	INS	DEL	OTHERS	All	INS	DEL	OTHERS	All	INS	DEL	OTHERS	All	INS	DEL	OTHERS	All	INS	DEL	OTHERS	All	INS	DEL	OTHERS
Total consistent trios	55572	25594	18583	11395	56413	25946	18883	11584	55770	25686	18645	11439	55593	25595	18609	11389	55242	25388	18521	11333	55448	25503	18591	11354
Total non-trivial consistent trios	12295	5388	4188	2719	13735	5905	4780	3050	13347	5690	4706	2951	12953	5608	4489	2856	17145	7581	5836	3728	16951	7425	5852	3674
Total inconsistent trios	696	310	228	158	455	201	141	113	626	263	204	159	506	235	143	128	666	318	194	154	704	329	206	169
Untyped trios	1101	459	377	265	501	216	164	121	973	414	339	220	1270	533	436	301	1461	657	473	331	1217	531	391	295
Alternative allele transmitted	9636	4076	3458	2102	10642	4398	3894	2350	10350	4171	3915	2264	10000	4070	3752	2178	12931	5402	4687	2842	12513	5238	4591	2684
All ref trios	39842	18975	12931	7936	39480	18805	12817	7858	39638	18931	12807	7900	39664	18864	12882	7918	34183	16402	11021	6760	35140	16883	11256	7001
All het trios	1390	565	525	300	1446	610	524	312	1341	556	470	315	1411	590	527	294	1757	735	626	396	1722	735	613	374
All hom trios	2741	976	1167	598	2207	827	903	477	2070	772	866	432	2071	768	854	449	2823	988	1232	603	2339	789	1076	474
% of Mendel Inconsistent Sites	4.06495	4.28236	3.73281	4.18543	2.55002	2.66472	2.22117	2.85931	3.60101	3.61214	3.26609	4.12237	2.98684	3.26344	2.37818	3.4344	2.97441	3.30493	2.45943	3.15509	3.24185	3.54602	2.65909	3.60264
Average Statistics
	All	INS	DEL	OTHERS
% of Mendel Inconsistent Sites - All	7.77805	8.09992	6.94401	8.45784
% of Mendel Inconsistent Sites - Multiallelic	17.728	18.7864	16.4081	17.8583
% of Mendel Inconsistent Sites - Biallelic	3.23651	3.4456	2.78613	3.55987

## Sheet: 9
ALL VARIANTS
2418 (NA19828)									CLM16 (HG01258)									1463-Paternal (NA12877)
		Paternal Genotypes									Paternal Genotypes									Paternal Genotypes
		0		1		2					0		1		2					0		1		2
Maternal Genotypes	0	0	150581	0	6201	0	855		Maternal Genotypes	0	0	158738	0	4699	0	631		Maternal Genotypes	0	0	158912	0	4964	0	682
		1	2544	1	4340	1	1569				1	1901	1	3458	1	1354				1	2204	1	3359	1	1313
		2	585	2	416	2	474				2	495	2	283	2	384				2	564	2	321	2	314
	1	0	5979	0	2033	0	325			1	0	4880	0	1659	0	237			1	0	4550	0	1645	0	271
		1	4620	1	3234	1	1525				1	3518	1	2750	1	1392				1	3455	1	2660	1	1403
		2	450	2	1477	2	1520				2	310	2	1405	2	1526				2	313	2	1397	2	1417
	2	0	924	0	328	0	148			2	0	739	0	281	0	152			2	0	658	0	317	0	213
		1	1578	1	1574	1	402				1	1418	1	1381	1	416				1	1347	1	1484	1	518
		2	352	2	1647	2	4890				2	235	2	1452	2	4891				2	283	2	1400	2	4618
SH006 (HG00420)									Y077 (NA19129)									1463-Maternal (NA12878)
		Paternal Genotypes									Paternal Genotypes									Paternal Genotypes
		0		1		2					0		1		2					0		1		2
Maternal Genotypes	0	0	158873	0	4432	0	716		Maternal Genotypes	0	0	149031	0	6358	0	887		Maternal Genotypes	0	0	158946	0	5042	0	653
		1	2389	1	3199	1	1271				1	2517	1	4284	1	1476				1	2148	1	3378	1	1292
		2	499	2	283	2	322				2	670	2	402	2	463				2	513	2	298	2	336
	1	0	4402	0	1630	0	304			1	0	5979	0	2132	0	335			1	0	4543	0	1773	0	265
		1	3089	1	2689	1	1537				1	4712	1	3204	1	1494				1	3350	1	2823	1	1384
		2	284	2	1269	2	1513				2	433	2	1757	2	1653				2	325	2	1411	2	1434
	2	0	623	0	297	0	223			2	0	947	0	328	0	182			2	0	644	0	285	0	159
		1	1307	1	1482	1	602				1	1599	1	1638	1	472				1	1350	1	1386	1	393
		2	287	2	1394	2	5648				2	333	2	1710	2	5620				2	288	2	1457	2	4707
VARIANTS FROM BIALLELIC BUBBLES
2418 (NA19828)									CLM16 (HG01258)									1463-Paternal (NA12877)
		Paternal Genotypes									Paternal Genotypes									Paternal Genotypes
		0		1		2					0		1		2					0		1		2
Maternal Genotypes	0	0	90216	0	2741	0	97		Maternal Genotypes	0	0	93959	0	2148	0	50		Maternal Genotypes	0	0	94168	0	2170	0	80
		1	656	1	2376	1	845				1	468	1	1841	1	725				1	652	1	1784	1	692
		2	36	2	105	2	64				2	28	2	62	2	59				2	49	2	71	2	35
	1	0	2644	0	1037	0	67			1	0	2227	0	797	0	45			1	0	2046	0	843	0	64
		1	2370	1	1834	1	904				1	1815	1	1601	1	776				1	1749	1	1529	1	814
		2	96	2	862	2	864				2	74	2	774	2	845				2	71	2	803	2	807
	2	0	116	0	66	0	12			2	0	85	0	64	0	23			2	0	95	0	73	0	32
		1	815	1	871	1	159				1	738	1	802	1	157				1	687	1	845	1	210
		2	67	2	965	2	3020				2	37	2	801	2	2904				2	31	2	764	2	2741
SH006 (HG00420)									Y077 (NA19129)									1463-Maternal (NA12878)
		Paternal Genotypes									Paternal Genotypes									Paternal Genotypes
		0		1		2					0		1		2					0		1		2
Maternal Genotypes	0	0	94118	0	1882	0	107		Maternal Genotypes	0	0	89487	0	2727	0	111		Maternal Genotypes	0	0	94181	0	2162	0	78
		1	710	1	1722	1	680				1	587	1	2319	1	755				1	587	1	1897	1	718
		2	38	2	85	2	48				2	42	2	83	2	56				2	39	2	71	2	39
	1	0	1921	0	845	0	93			1	0	2672	0	1057	0	63			1	0	1971	0	865	0	58
		1	1529	1	1548	1	873				1	2511	1	1902	1	865				1	1730	1	1679	1	791
		2	63	2	685	2	837				2	95	2	1003	2	939				2	72	2	800	2	794
	2	0	79	0	59	0	32			2	0	101	0	67	0	27			2	0	70	0	51	0	22
		1	666	1	835	1	279				1	787	1	919	1	170				1	683	1	805	1	156
		2	37	2	781	2	3353				2	54	2	971	2	3535				2	44	2	807	2	2735
VARIANTS FROM MULTIALLELIC BUBBLES
2418 (NA19828)									CLM16 (HG01258)									1463-Paternal (NA12877)
		Paternal Genotypes									Paternal Genotypes									Paternal Genotypes
		0		1		2					0		1		2					0		1		2
Maternal Genotypes	0	0	60365	0	3460	0	758		Maternal Genotypes	0	0	64779	0	2551	0	581		Maternal Genotypes	0	0	64744	0	2794	0	602
		1	1888	1	1964	1	724				1	1433	1	1617	1	629				1	1552	1	1575	1	621
		2	549	2	311	2	410				2	467	2	221	2	325				2	515	2	250	2	279
	1	0	3335	0	996	0	258			1	0	2653	0	862	0	192			1	0	2504	0	802	0	207
		1	2250	1	1400	1	621				1	1703	1	1149	1	616				1	1706	1	1131	1	589
		2	354	2	615	2	656				2	236	2	631	2	681				2	242	2	594	2	610
	2	0	808	0	262	0	136			2	0	654	0	217	0	129			2	0	563	0	244	0	181
		1	763	1	703	1	243				1	680	1	579	1	259				1	660	1	639	1	308
		2	285	2	682	2	1870				2	198	2	651	2	1987				2	252	2	636	2	1877
SH006 (HG00420)									Y077 (NA19129)									1463-Maternal (NA12878)
		Paternal Genotypes									Paternal Genotypes									Paternal Genotypes
		0		1		2					0		1		2					0		1		2
Maternal Genotypes	0	0	64755	0	2550	0	609		Maternal Genotypes	0	0	59544	0	3631	0	776		Maternal Genotypes	0	0	64765	0	2880	0	575
		1	1679	1	1477	1	591				1	1930	1	1965	1	721				1	1561	1	1481	1	574
		2	461	2	198	2	274				2	628	2	319	2	407				2	474	2	227	2	297
	1	0	2481	0	785	0	211			1	0	3307	0	1075	0	272			1	0	2572	0	908	0	207
		1	1560	1	1141	1	664				1	2201	1	1302	1	629				1	1620	1	1144	1	593
		2	221	2	584	2	676				2	338	2	754	2	714				2	253	2	611	2	640
	2	0	544	0	238	0	191			2	0	846	0	261	0	155			2	0	574	0	234	0	137
		1	641	1	647	1	323				1	812	1	719	1	302				1	667	1	581	1	237
		2	250	2	613	2	2295				2	279	2	739	2	2085				2	244	2	650	2	1972

[truncated: 22 more sheets: 10, 11, 12, 13, 14, 15, 16, 17, 18, 19, 20, 21, 22, 23, 24, 25, 26, 27, 28, 29 …]
